# Supplementary material for: Influence of parenting style on the self-esteem of adolescents and the factors associated with low self-esteem: An institutional based cross-sectional study in Tokha municipality, Nepal
Source: PLoS One. 2026 May 13;21(5):e0347664. doi: 10.1371/journal.pone.0347664 (PMC13170850; doi:10.1371/journal.pone.0347664)
Supplement: S3 File — (XLSX) [file pone.0347664.s003.xlsx]

## Sheet: Sheet1
age	age_code	sex	sex_code	ethnicity	ethnicity_code	religion	religion_code	parents_maritalstatus	maritalstatus_code	mother_education	motheredu_code	father_education	fatheredu_code	school_type	schooltyp_code	Familytype	familytype_code	gpa	gpa_code	Authoritative_Parenting	a1	a2	a3	a4	a5	a6	a7	a8	a9	a10	Authoritative_total	b1	b2	b3	b4	b5	b6	b7	b8	b9	b10	Authoritarian_total	c1	c2	c3	c4	c5	c6	c7
15	13-15	Male	0	Madhesi	3	Hindu	1	Married but not living together	0	Cannot read and write	0	Can read and write (no formal education)	1	Public	0	Nuclear	1	2.28	1		Sometimes	Rarely	Often	Often	Rarely	Often	Rarely	Sometimes	Rarely	Never	27	Never	Often	Rarely	Never	Sometimes	Rarely	Never	Rarely	Rarely	Sometimes	21	Never	Rarely	Never	Often	Never	Rarely	Rarely
15	13-15	Male	0	Janajati	2	Others	0	Married and living together	0	Secondary Level	1	Higher secondary level	0	Public	0	Extended	0	3.09	0		Always	Often	Rarely	Sometimes	Always	Always	Often	Rarely	Always	Often	39	Rarely	Never	Rarely	Never	Never	Never	Never	Never	Rarely	Rarely	14	Never	Never	Never	Sometimes	Never	Never	Never
15	13-15	Male	0	Brahmin/Chhetri	1	Hindu	1	Married and living together	0	Higher secondary level	1	Higher secondary level	0	Private	1	Nuclear	1	3.51	0		Often	Always	Sometimes	Sometimes	Often	Always	Often	Rarely	Never	Often	35	Often	Sometimes	Rarely	Never	Never	Rarely	Sometimes	Sometimes	Rarely	Never	22	Never	Rarely	Never	Sometimes	Never	Never	Rarely
15	13-15	Male	0	Janajati	2	Hindu	1	Married and living together	0	Secondary Level	1	University level	0	Private	1	Nuclear	1	3.56	0		Always	Always	Often	Always	Sometimes	Always	Always	Rarely	Always	Always	44	Rarely	Never	Never	Never	Rarely	Sometimes	Sometimes	Sometimes	Never	Sometimes	20	Never	Rarely	Never	Sometimes	Never	Never	Never
15	13-15	Female	1	Janajati	2	Buddhist	0	Married and living together	0	Higher secondary level	1	Higher secondary level	0	Private	1	Joint	0	2.52	0		Often	Always	Often	Often	Sometimes	Always	Sometimes	Never	Always	Often	38	Never	Rarely	Never	Rarely	Never	Never	Never	Rarely	Never	Rarely	14	Never	Never	Sometimes	Rarely	Rarely	Never	Never
17	16-18	Female	1	Dalit	3	Christian	0	Married but not living together	0	Primary level	0	Secondary Level	0	Public	0	Nuclear	1	2.79	0		Always	Always	Always	Sometimes	Always	Always	Rarely	Sometimes	Always	Always	43	Often	Never	Never	Never	Rarely	Rarely	Sometimes	Sometimes	Rarely	Never	20	Never	Never	Never	Rarely	Never	Never	Never
16	16-18	Male	0	Brahmin/Chhetri	1	Hindu	1	Married and living together	0	Secondary Level	1	Secondary Level	0	Public	0	Joint	0	2.73	0		Always	Always	Always	Always	Always	Always	Always	Always	Always	Often	49	Sometimes	Sometimes	Never	Never	Never	Never	Never	Rarely	Often	Never	18	Sometimes	Rarely	Never	Never	Never	Never	Never
15	13-15	Female	1	Janajati	2	Buddhist	0	Married and living together	0	Can read and write (no formal education)	0	Secondary Level	0	Public	0	Joint	0	3.2	0		Always	Always	Always	Always	Always	Always	Always	Always	Always	Always	50	Never	Always	Always	Never	Always	Never	Always	Never	Never	Always	30	Always	Always	Always	Always	Always	Always	Always
15	13-15	Female	1	Janajati	2	Hindu	1	Married and living together	0	Cannot read and write	0	Primary level	1	Public	0	Nuclear	1	2.18	1		Always	Always	Always	Always	Always	Always	Sometimes	Sometimes	Always	Always	46	Always	Never	Never	Never	Never	Never	Never	Never	Never	Never	14	Sometimes	Never	Never	Never	Never	Never	Never
16	16-18	Female	1	Janajati	2	Hindu	1	Married and living together	0	Cannot read and write	0	Secondary Level	0	Public	0	Joint	0	2.11	1		Always	Sometimes	Often	Never	Never	Always	Always	Sometimes	Always	Always	37	Always	Always	Often	Often	Sometimes	Often	Sometimes	Sometimes	Never	Sometimes	35	Always	Always	Never	Never	Always	Always	Always
17	16-18	Male	0	Brahmin/Chhetri	1	Hindu	1	Married and living together	0	Primary level	0	Primary level	1	Public	0	Nuclear	1	3.33	0		Never	Sometimes	Never	Never	Never	Sometimes	Always	Never	Sometimes	Never	20	Never	Never	Never	Never	Never	Never	Never	Never	Never	Never	10	Never	Sometimes	Never	Never	Always	Never	Always
15	13-15	Female	1	Brahmin/Chhetri	1	Hindu	1	Married but not living together	0	Primary level	0	Secondary Level	0	Public	0	Nuclear	1	2.81	0		Always	Always	Often	Sometimes	Sometimes	Always	Often	Sometimes	Always	Always	42	Often	Always	Never	Never	Sometimes	Sometimes	Never	Often	Never	Sometimes	26	Never	Never	Never	Sometimes	Never	Never	Never
15	13-15	Male	0	Janajati	2	Buddhist	0	Married and living together	0	Cannot read and write	0	Primary level	1	Private	1	Nuclear	1	2.9	0		Always	Always	Often	Sometimes	Always	Always	Always	Often	Always	Often	45	Always	Often	Sometimes	Sometimes	Rarely	Always	Often	Sometimes	Rarely	Rarely	33	Rarely	Rarely	Never	Rarely	Sometimes	Rarely	Sometimes
15	13-15	Male	0	Janajati	2	Hindu	1	Married and living together	0	Secondary Level	1	Higher secondary level	0	Private	1	Joint	0	3.6	0		Always	Often	Often	Always	Always	Always	Always	Often	Always	Often	46	Often	Often	Rarely	Never	Sometimes	Often	Sometimes	Sometimes	Never	Sometimes	28	Rarely	Never	Never	Sometimes	Never	Never	Never
16	16-18	Female	1	Brahmin/Chhetri	1	Hindu	1	Married and living together	0	Secondary Level	1	Higher secondary level	0	Public	0	Joint	0	2.88	0		Always	Always	Often	Often	Often	Always	Never	Rarely	Always	Sometimes	38	Often	Never	Never	Sometimes	Sometimes	Never	Never	Sometimes	Often	Often	25	Sometimes	Often	Often	Sometimes	Never	Rarely	Sometimes
15	13-15	Male	0	Brahmin/Chhetri	1	Hindu	1	Married and living together	0	Secondary Level	1	Secondary Level	0	Private	1	Nuclear	1	3.2	0		Always	Always	Sometimes	Often	Always	Always	Often	Often	Sometimes	Often	42	Sometimes	Often	Never	Never	Rarely	Rarely	Sometimes	Sometimes	Never	Never	21	Never	Never	Never	Never	Never	Never	Never
16	16-18	Male	0	Brahmin/Chhetri	1	Hindu	1	Married and living together	0	Secondary Level	1	Secondary Level	0	Public	0	Nuclear	1	3.75	0		Always	Rarely	Sometimes	Always	Always	Always	Never	Sometimes	Always	Sometimes	37	Rarely	Always	Never	Never	Never	Sometimes	Never	Never	Never	Always	21	Always	Always	Always	Often	Always	Always	Sometimes
16	16-18	Female	1	Janajati	2	Hindu	1	Married and living together	0	Can read and write (no formal education)	0	Secondary Level	0	Public	0	Nuclear	1	2.78	0		Often	Sometimes	Never	Sometimes	Sometimes	Always	Sometimes	Never	Always	Sometimes	31	Sometimes	Always	Never	Never	Sometimes	Never	Never	Sometimes	Sometimes	Never	22	Sometimes	Never	Sometimes	Sometimes	Sometimes	Never	Never
16	16-18	Male	0	Janajati	2	Hindu	1	Married and living together	0	Secondary Level	1	Higher secondary level	0	Private	1	Nuclear	1	2.92	0		Always	Always	Always	Always	Always	Always	Always	Often	Always	Always	49	Always	Sometimes	Never	Never	Never	Never	Sometimes	Never	Never	Sometimes	20	Rarely	Rarely	Never	Sometimes	Never	Never	Rarely
13	13-15	Male	0	Brahmin/Chhetri	1	Hindu	1	Married and living together	0	Can read and write (no formal education)	0	Can read and write (no formal education)	1	Public	0	Joint	0	2.69	0		Always	Always	Always	Always	Sometimes	Always	Sometimes	Often	Always	Always	45	Never	Sometimes	Never	Never	Never	Never	Never	Never	Never	Rarely	13	Never	Never	Never	Never	Never	Never	Never
15	13-15	Female	1	Janajati	2	Buddhist	0	Married and living together	0	Secondary Level	1	Higher secondary level	0	Private	1	Nuclear	1	3.23	0		Always	Sometimes	Sometimes	Always	Always	Often	Sometimes	Never	Sometimes	Sometimes	35	Rarely	Rarely	Sometimes	Sometimes	Sometimes	Sometimes	Sometimes	Sometimes	Never	Rarely	25	Never	Never	Never	Sometimes	Rarely	Sometimes	Sometimes
16	16-18	Female	1	Brahmin/Chhetri	1	Hindu	1	Widow/Widower	1	University level	1			Public	0	Nuclear	1	3.11	0		Always	Always	Always	Always	Always	Always	Sometimes	Sometimes	Always	Always	46	Always	Never	Never	Never	Never	Sometimes	Never	Never	Never	Always	20	Never	Never	Never	Never	Never	Never	Never
14	13-15	Female	1	Brahmin/Chhetri	1	Hindu	1	Married and living together	0	University level	1	University level	0	Private	1	Nuclear	1	3.24	0		Always	Often	Always	Always	Always	Always	Always	Always	Often	Always	48	Never	Sometimes	Never	Never	Never	Sometimes	Never	Rarely	Never	Never	15	Rarely	Never	Never	Rarely	Never	Never	Never
14	13-15	Male	0	Janajati	2	Hindu	1	Married and living together	0	Primary level	0	Primary level	1	Public	0	Joint	0	3.5	0		Always	Sometimes	Often	Always	Always	Always	Always	Often	Always	Always	46	Often	Often	Never	Rarely	Sometimes	Rarely	Rarely	Rarely	Never	Rarely	23	Never	Never	Never	Sometimes	Never	Never	Never
16	16-18	Male	0	Janajati	2	Christian	0	Married and living together	0	Secondary Level	1	Primary level	1	Private	1	Nuclear	1	2.6	0		Always	Sometimes	Sometimes	Rarely	Sometimes	Always	Rarely	Sometimes	Often	Sometimes	33	Often	Sometimes	Sometimes	Sometimes	Never	Never	Sometimes	Often	Often	Always	31	Sometimes	Sometimes	Sometimes	Often	Sometimes	Rarely	Never
15	13-15	Female	1	Janajati	2	Buddhist	0	Married and living together	0	Higher secondary level	1	Primary level	1	Public	0	Nuclear	1	2.81	0		Always	Never	Sometimes	Never	Often	Always	Never	Sometimes	Often	Sometimes	30	Sometimes	Always	Sometimes	Always	Sometimes	Sometimes	Often	Often	Sometimes	Sometimes	36	Always	Sometimes	Sometimes	Never	Sometimes	Rarely	Never
15	13-15	Female	1	Muslim	3	Muslim	0	Married and living together	0	Secondary Level	1	Secondary Level	0	Public	0	Joint	0	2.4	0		Always	Often	Sometimes	Never	Always	Always	Sometimes	Never	Always	Often	36	Never	Never	Never	Never	Never	Never	Never	Never	Sometimes	Never	12	Sometimes	Never	Never	Never	Never	Never	Never
17	16-18	Female	1	Madhesi	3	Hindu	1	Married and living together	0	Cannot read and write	0	Secondary Level	0	Public	0	Joint	0	3.01	0		Sometimes	Always	Always	Always	Always	Always	Always	Often	Always	Always	47	Often	Rarely	Never	Never	Rarely	Sometimes	Never	Never	Never	Rarely	18	Rarely	Rarely	Never	Never	Never	Never	Never
16	16-18	Female	1	Brahmin/Chhetri	1	Christian	0	Married and living together	0	Secondary Level	1	Secondary Level	0	Public	0	Nuclear	1	2.16	1		Often	Always	Often	Always	Sometimes	Always	Rarely	Sometimes	Always	Often	40	Always	Always	Often	Often	Often	Sometimes	Rarely	Sometimes	Often	Always	39	Sometimes	Rarely	Never	Rarely	Rarely	Never	Rarely
16	16-18	Male	0	Janajati	2	Hindu	1	Married and living together	0	Can read and write (no formal education)	0	Can read and write (no formal education)	1	Public	0	Nuclear	1	3.6	0		Often	Always	Always	Always	Often	Always	Always	Sometimes	Always	Always	46	Sometimes	Sometimes	Rarely	Never	Sometimes	Rarely	Sometimes	Sometimes	Sometimes	Sometimes	26	Never	Rarely	Sometimes	Sometimes	Never	Never	Never
16	16-18	Male	0	Janajati	2	Hindu	1	Married and living together	0	Secondary Level	1	Secondary Level	0	Public	0	Nuclear	1	3.57	0		Often	Often	Sometimes	Often	Sometimes	Always	Rarely	Sometimes	Always	Often	37	Often	Sometimes	Never	Never	Rarely	Often	Sometimes	Sometimes	Rarely	Sometimes	26	Rarely	Sometimes	Never	Rarely	Never	Never	Never
17	16-18	Female	1	Brahmin/Chhetri	1	Hindu	1	Married and living together	0	Can read and write (no formal education)	0	Can read and write (no formal education)	1	Public	0	Joint	0	3.2	0		Always	Always	Always	Always	Rarely	Always	Often	Often	Always	Always	45	Often	Often	Never	Often	Never	Never	Never	Never	Never	Rarely	20	Never	Never	Never	Never	Never	Never	Never
14	13-15	Male	0	Janajati	2	Hindu	1	Married and living together	0	University level	1	University level	0	Public	0	Nuclear	1	2.86	0		Always	Often	Often	Always	Always	Always	Sometimes	Often	Always	Always	45	Always	Never	Never	Never	Never	Sometimes	Never	Rarely	Rarely	Rarely	19	Never	Never	Never	Rarely	Never	Never	Never
14	13-15	Male	0	Brahmin/Chhetri	1	Hindu	1	Married and living together	0	Higher secondary level	1	Higher secondary level	0	Private	1	Nuclear	1	3.24	0		Always	Always	Often	Always	Always	Always	Often	Always	Always	Always	48	Never	Never	Never	Never	Never	Never	Rarely	Never	Sometimes	Rarely	14	Never	Never	Never	Often	Never	Never	Never
15	13-15	Male	0	Brahmin/Chhetri	1	Hindu	1	Married and living together	0	Higher secondary level	1	Higher secondary level	0	Public	0	Nuclear	1	3.24	0		Always	Often	Sometimes	Often	Sometimes	Always	Often	Rarely	Often	Often	38	Sometimes	Often	Never	Never	Rarely	Never	Sometimes	Rarely	Never	Never	19	Never	Never	Never	Never	Never	Never	Never
15	13-15	Female	1	Janajati	2	Hindu	1	Married and living together	0	Secondary Level	1	Higher secondary level	0	Private	1	Nuclear	1	2.83	0		Always	Always	Often	Always	Always	Always	Often	Sometimes	Often	Always	45	Always	Sometimes	Never	Never	Rarely	Sometimes	Sometimes	Rarely	Never	Never	22	Never	Never	Never	Never	Never	Never	Never
16	16-18	Male	0	Janajati	2	Hindu	1	Married and living together	0	Higher secondary level	1	Higher secondary level	0	Private	1	Nuclear	1	2.8	0		Always	Never	Always	Rarely	Rarely	Always	Never	Sometimes	Often	Sometimes	31	Sometimes	Always	Rarely	Never	Always	Sometimes	Always	Always	Sometimes	Rarely	34	Never	Sometimes	Never	Sometimes	Never	Never	Never
15	13-15	Male	0	Brahmin/Chhetri	1	Hindu	1	Married and living together	0	University level	1	University level	0	Private	1	Nuclear	1	3.24	0		Always	Always	Often	Often	Always	Always	Sometimes	Often	Always	Always	45	Never	Sometimes	Never	Never	Never	Rarely	Rarely	Rarely	Rarely	Never	16	Never	Never	Never	Often	Never	Never	Never
14	13-15	Female	1	Dalit	3	Hindu	1	Married and living together	0	Primary level	0	Primary level	1	Public	0	Nuclear	1	2.86	0		Always	Always	Always	Always	Always	Sometimes	Sometimes	Always	Always	Always	46	Always	Never	Never	Never	Never	Never	Never	Never	Never	Never	14	Sometimes	Never	Never	Never	Never	Never	Never
15	13-15	Male	0	Brahmin/Chhetri	1	Hindu	1	Married and living together	0	Higher secondary level	1	Higher secondary level	0	Public	0	Joint	0	3.45	0		Always	Always	Sometimes	Often	Always	Always	Sometimes	Always	Always	Always	45	Often	Sometimes	Never	Never	Never	Always	Never	Never	Sometimes	Never	21	Always	Always	Always	Often	Never	Never	Sometimes
16	16-18	Female	1	Brahmin/Chhetri	1	Hindu	1	Married and living together	0	Primary level	0	Secondary Level	0	Public	0	Nuclear	1				Always	Always	Often	Often	Always	Always	Always	Sometimes	Often	Always	45	Often	Sometimes	Never	Never	Rarely	Sometimes	Rarely	Rarely	Never	Never	20	Never	Never	Never	Rarely	Never	Never	Never
16	16-18	Female	1	Dalit	3	Hindu	1	Married and living together	0	Cannot read and write	0	Cannot read and write	1	Public	0	Nuclear	1	2.81	0		Always	Never	Always	Never	Often	Always	Never	Sometimes	Sometimes	Sometimes	31	Sometimes	Always	Sometimes	Always	Sometimes	Never	Often	Sometimes	Sometimes	Sometimes	33	Always	Sometimes	Sometimes	Never	Sometimes	Rarely	Never
17	16-18	Male	0	Brahmin/Chhetri	1	Hindu	1	Married and living together	0	Secondary Level	1	Secondary Level	0	Public	0	Nuclear	1	3.06	0		Always	Always	Often	Always	Always	Always	Always	Sometimes	Always	Sometimes	45	Always	Sometimes	Never	Never	Never	Never	Never	Always	Rarely	Always	25	Always	Sometimes	Never	Often	Never	Never	Never
16	16-18	Male	0	Brahmin/Chhetri	1	Hindu	1	Married and living together	0	Secondary Level	1	Higher secondary level	0	Private	1	Nuclear	1	3.28	0		Often	Often	Sometimes	Often	Always	Always	Often	Sometimes	Often	Rarely	38	Rarely	Always	Never	Never	Sometimes	Rarely	Sometimes	Often	Rarely	Sometimes	26	Rarely	Rarely	Never	Sometimes	Always	Often	Often
15	13-15	Female	1	Brahmin/Chhetri	1	Hindu	1	Married and living together	0	University level	1	University level	0	Private	1	Joint	0	3.03	0		Always	Often	Always	Always	Always	Always	Always	Often	Sometimes	Often	45	Never	Sometimes	Never	Never	Sometimes	Sometimes	Never	Never	Never	Sometimes	18	Always	Always	Always	Always	Always	Always	Always
15	13-15	Male	0	Brahmin/Chhetri	1	Hindu	1	Married and living together	0	University level	1	University level	0	Public	0	Joint	0	3.2	0		Always	Always	Often	Always	Always	Always	Often	Sometimes	Always	Always	46	Always	Always	Never	Never	Never	Sometimes	Never	Never	Never	Always	24	Never	Never	Never	Rarely	Never	Never	Never
15	13-15	Female	1	Janajati	2	Hindu	1	Married and living together	0	Higher secondary level	1	Secondary Level	0	Public	0	Joint	0	3.2	0		Always	Always	Always	Always	Rarely	Always	Often	Often	Always	Always	45	Often	Often	Never	Sometimes	Never	Never	Never	Rarely	Never	Rarely	20	Never	Never	Never	Never	Never	Never	Never
17	16-18	Male	0	Janajati	2	Hindu	1	Married and living together	0	Can read and write (no formal education)	0	Can read and write (no formal education)	1	Public	0	Nuclear	1	3.6	0		Always	Always	Always	Always	Sometimes	Always	Always	Always	Always	Always	48	Sometimes	Never	Never	Never	Never	Never	Never	Never	Never	Never	12	Never	Never	Never	Never	Never	Never	Never
16	16-18	Male	0	Dalit	3	Hindu	1	Married and living together	0	Can read and write (no formal education)	0	Primary level	1	Public	0	Extended	0	2.6	0		Always	Always	Always	Always	Always	Always	Always	Always	Always	Always	50	Always	Rarely	Never	Never	Never	Never	Never	Never	Never	Always	19	Never	Never	Never	Never	Never	Never	Never
14	13-15	Female	1	Brahmin/Chhetri	1	Hindu	1	Married and living together	0	Higher secondary level	1	Higher secondary level	0	Private	1	Nuclear	1	2.41	0		Always	Always	Often	Often	Often	Always	Always	Often	Sometimes	Always	44	Rarely	Never	Never	Never	Never	Sometimes	Never	Often	Never	Sometimes	18	Never	Often	Rarely	Often	Rarely	Never	Rarely
13	13-15	Male	0	Brahmin/Chhetri	1	Hindu	1	Married and living together	0	Can read and write (no formal education)	0	Higher secondary level	0	Private	1	Nuclear	1	3.2	0		Always	Always	Always	Always	Always	Always	Always	Always	Always	Always	50	Never	Never	Never	Never	Never	Never	Never	Rarely	Never	Never	11	Never	Never	Never	Never	Never	Never	Never
16	16-18	Female	1	Brahmin/Chhetri	1	Hindu	1	Married and living together	0	Can read and write (no formal education)	0	Primary level	1	Public	0	Joint	0	3.2	0		Sometimes	Always	Always	Always	Always	Always	Sometimes	Sometimes	Always	Always	44	Never	Sometimes	Never	Sometimes	Never	Rarely	Sometimes	Sometimes	Never	Sometimes	21	Never	Never	Sometimes	Never	Never	Never	Never
14	13-15	Female	1	Janajati	2	Buddhist	0	Married and living together	0	Secondary Level	1	Secondary Level	0	Private	1	Joint	0	3.2	0		Always	Sometimes	Sometimes	Never	Sometimes	Always	Sometimes	Sometimes	Always	Sometimes	34	Always	Never	Never	Never	Sometimes	Sometimes	Sometimes	Sometimes	Never	Sometimes	24	Never	Never	Never	Sometimes	Never	Never	Never
15	13-15	Female	1	Others	3	Hindu	1	Married and living together	0	Secondary Level	1	Higher secondary level	0	Public	0	Nuclear	1	3.8	0		Always	Always	Always	Often	Always	Always	Rarely	Sometimes	Always	Always	44	Rarely	Never	Never	Never	Rarely	Sometimes	Never	Often	Never	Rarely	18	Never	Never	Never	Never	Never	Never	Never
17	16-18	Female	1	Dalit	3	Hindu	1	Married and living together	0	Cannot read and write	0	Can read and write (no formal education)	1	Public	0	Nuclear	1	3.08	0		Always	Always	Sometimes	Sometimes	Always	Often	Always	Always	Always	Often	44	Never	Rarely	Never	Never	Never	Never	Rarely	Never	Never	Never	12	Rarely	Never	Never	Never	Never	Never	Never
15	13-15	Male	0	Brahmin/Chhetri	1	Hindu	1	Married and living together	0	Can read and write (no formal education)	0	University level	0	Private	1	Joint	0	3.84	0		Often	Rarely	Often	Often	Often	Always	Rarely	Sometimes	Always	Sometimes	36	Sometimes	Sometimes	Never	Never	Sometimes	Sometimes	Often	Sometimes	Sometimes	Rarely	26	Never	Never	Never	Sometimes	Never	Never	Rarely
16	16-18	Male	0	Janajati	2	Hindu	1	Married and living together	0	Primary level	0	Primary level	1	Public	0	Joint	0	2.2	1		Always	Often	Often	Always	Always	Always	Always	Often	Always	Always	47	Often	Often	Never	Never	Never	Rarely	Rarely	Rarely	Never	Rarely	20	Never	Never	Never	Sometimes	Never	Never	Never
15	13-15	Male	0	Brahmin/Chhetri	1	Hindu	1	Married and living together	0	Secondary Level	1	Secondary Level	0	Private	1	Nuclear	1	2.9	0		Always	Always	Often	Sometimes	Often	Always	Always	Often	Always	Often	44	Always	Often	Sometimes	Sometimes	Rarely	Sometimes	Often	Always	Rarely	Rarely	33	Sometimes	Sometimes	Rarely	Sometimes	Often	Rarely	Sometimes
14	13-15	Female	1	Janajati	2	Hindu	1	Married and living together	0	University level	1	University level	0	Public	0	Nuclear	1	3.65	0		Always	Always	Often	Always	Often	Always	Often	Sometimes	Always	Often	44	Never	Sometimes	Rarely	Rarely	Rarely	Never	Never	Never	Never	Never	15	Never	Rarely	Never	Rarely	Never	Never	Never
15	13-15	Female	1	Brahmin/Chhetri	1	Hindu	1	Married and living together	0	University level	1	University level	0	Private	1	Nuclear	1	3.7	0		Always	Often	Sometimes	Always	Always	Always	Often	Always	Always	Always	46	Never	Often	Never	Never	Sometimes	Rarely	Rarely	Rarely	Never	Never	18	Never	Never	Never	Never	Never	Never	Never
16	16-18	Male	0	Janajati	2	Hindu	1	Married and living together	0	Can read and write (no formal education)	0	Primary level	1	Private	1	Nuclear	1	3.08	0		Always	Always	Always	Always	Always	Always	Always	Often	Always	Always	49	Always	Always	Sometimes	Never	Rarely	Rarely	Never	Sometimes	Sometimes	Often	29	Never	Never	Never	Never	Never	Never	Never
14	13-15	Male	0	Janajati	2	Hindu	1	Married and living together	0	Secondary Level	1	Secondary Level	0	Private	1	Nuclear	1	2.6	0		Often	Always	Often	Sometimes	Always	Always	Always	Always	Always	Always	46	Often	Often	Rarely	Sometimes	Sometimes	Sometimes	Sometimes	Sometimes	Sometimes	Rarely	30	Often	Often	Often	Often	Always	Always	Often
15	13-15	Female	1	Brahmin/Chhetri	1	Hindu	1	Married but not living together	0	Can read and write (no formal education)	0	Secondary Level	0	Public	0	Extended	0				Always	Always	Sometimes	Sometimes	Always	Always	Always	Sometimes	Always	Always	44	Rarely	Rarely	Never	Never	Never	Sometimes	Rarely	Rarely	Rarely	Always	21	Sometimes	Rarely	Never	Never	Never	Never	Never
16	16-18	Male	0	Janajati	2	Christian	0	Married and living together	0	Cannot read and write	0	Secondary Level	0	Public	0	Nuclear	1	3.3	0		Often	Often	Often	Sometimes	Often	Always	Often	Rarely	Always	Sometimes	38	Often	Sometimes	Rarely	Never	Never	Rarely	Sometimes	Rarely	Never	Often	23	Never	Rarely	Sometimes	Sometimes	Never	Rarely	Never
16	16-18	Female	1	Brahmin/Chhetri	1	Hindu	1	Married and living together	0	Cannot read and write	0	Cannot read and write	1	Public	0	Nuclear	1	2.49	0		Always	Always	Often	Often	Sometimes	Always	Often	Often	Always	Often	43	Sometimes	Often	Never	Never	Never	Never	Never	Sometimes	Never	Never	17	Never	Never	Never	Sometimes	Never	Never	Never
15	13-15	Male	0	Janajati	2	Hindu	1	Married and living together	0	Higher secondary level	1	Higher secondary level	0	Private	1	Nuclear	1	3.2	0		Always	Always	Always	Always	Always	Always	Often	Always	Always	Always	49	Always	Often	Never	Never	Rarely	Never	Rarely	Rarely	Never	Always	24	Never	Never	Never	Never	Never	Never	Never
14	13-15	Female	1	Brahmin/Chhetri	1	Hindu	1	Married and living together	0	Higher secondary level	1	University level	0	Private	1	Joint	0	3.43	0		Always	Always	Often	Often	Always	Always	Always	Often	Often	Often	45	Never	Rarely	Never	Never	Never	Rarely	Never	Rarely	Rarely	Never	14	Never	Never	Never	Never	Rarely	Never	Never
15	13-15	Female	1	Janajati	2	Hindu	1	Married and living together	0	Can read and write (no formal education)	0	Primary level	1	Public	0	Nuclear	1	3.2	0		Always	Always	Often	Often	Sometimes	Always	Often	Always	Always	Sometimes	43	Often	Rarely	Never	Never	Never	Rarely	Rarely	Never	Rarely	Often	20	Sometimes	Sometimes	Never	Never	Rarely	Never	Never
14	13-15	Female	1	Brahmin/Chhetri	1	Hindu	1	Married and living together	0	Can read and write (no formal education)	0	Primary level	1	Public	0	Nuclear	1	2.8	0		Always	Often	Sometimes	Often	Always	Always	Sometimes	Often	Sometimes	Rarely	38	Sometimes	Sometimes	Never	Rarely	Sometimes	Sometimes	Never	Rarely	Never	Rarely	21	Never	Rarely	Always	Sometimes	Never	Never	Never
16	16-18	Male	0	Janajati	2	Buddhist	0	Married and living together	0	University level	1	Higher secondary level	0	Private	1	Nuclear	1	3.74	0		Often	Always	Sometimes	Sometimes	Sometimes	Always	Often	Rarely	Sometimes	Rarely	34	Often	Sometimes	Rarely	Never	Rarely	Sometimes	Sometimes	Never	Rarely	Sometimes	24	Never	Never	Never	Often	Never	Never	Never
15	13-15	Female	1	Janajati	2	Buddhist	0	Married and living together	0	Can read and write (no formal education)	0	Can read and write (no formal education)	1	Public	0	Joint	0	2.36	1		Always	Often	Sometimes	Often	Sometimes	Always	Sometimes	Sometimes	Often	Often	38	Always	Rarely	Sometimes	Rarely	Rarely	Sometimes	Rarely	Never	Rarely	Always	27	Never	Never	Rarely	Never	Never	Never	Never
16	16-18	Male	0	Janajati	2	Buddhist	0	Widow/Widower	1			Secondary Level	0	Public	0	Joint	0	2.51	0		Always	Often	Sometimes	Sometimes	Sometimes	Sometimes	Often	Often	Always	Rarely	36	Sometimes	Often	Never	Often	Never	Never	Never	Never	Sometimes	Never	20	Sometimes	Sometimes	Never	Sometimes	Never	Rarely	Sometimes
17	16-18	Male	0	Janajati	2	Others	0	Married and living together	0	Can read and write (no formal education)	0	Can read and write (no formal education)	1	Public	0	Extended	0	2.02	1		Always	Always	Always	Always	Always	Always	Always	Always	Always	Always	50	Always	Rarely	Never	Never	Never	Never	Never	Sometimes	Never	Always	21	Never	Never	Never	Never	Never	Never	Never
15	13-15	Male	0	Janajati	2	Buddhist	0	Married and living together	0	University level	1	Secondary Level	0	Private	1	Nuclear	1	2.83	0		Always	Sometimes	Often	Often	Sometimes	Always	Always	Always	Often	Sometimes	41	Often	Never	Never	Never	Rarely	Rarely	Rarely	Rarely	Never	Sometimes	19	Rarely	Never	Never	Rarely	Never	Never	Never
13	13-15	Male	0	Janajati	2	Hindu	1	Married and living together	0	Higher secondary level	1	Higher secondary level	0	Public	0	Joint	0	3.2	0		Always	Always	Sometimes	Often	Always	Always	Sometimes	Always	Always	Always	45	Often	Sometimes	Never	Never	Never	Always	Never	Never	Sometimes	Never	21	Always	Always	Always	Often	Never	Never	Sometimes
16	16-18	Female	1	Brahmin/Chhetri	1	Hindu	1	Married but not living together	0	Can read and write (no formal education)	0	Can read and write (no formal education)	1	Public	0	Nuclear	1	2.8	0		Always	Always	Always	Sometimes	Often	Always	Often	Sometimes	Sometimes	Sometimes	40	Often	Always	Never	Never	Sometimes	Sometimes	Never	Sometimes	Never	Sometimes	25	Never	Never	Never	Never	Never	Never	Never
15	13-15	Male	0	Janajati	2	Hindu	1	Married and living together	0	Secondary Level	1	Higher secondary level	0	Private	1	Nuclear	1	3.36	0		Often	Sometimes	Sometimes	Rarely	Sometimes	Always	Sometimes	Rarely	Often	Sometimes	32	Rarely	Often	Never	Never	Sometimes	Rarely	Sometimes	Sometimes	Sometimes	Sometimes	25	Rarely	Rarely	Never	Sometimes	Never	Never	Rarely
15	13-15	Female	1	Janajati	2	Hindu	1	Married and living together	0	University level	1	University level	0	Private	1	Joint	0	3.76	0		Always	Always	Always	Always	Always	Always	Often	Sometimes	Always	Always	47	Never	Never	Never	Never	Never	Rarely	Never	Never	Never	Never	11	Never	Never	Never	Never	Never	Never	Never
15	13-15	Female	1	Brahmin/Chhetri	1	Hindu	1	Married and living together	0	Secondary Level	1	Secondary Level	0	Public	0	Nuclear	1	2.25	1		Often	Always	Always	Often	Often	Often	Never	Sometimes	Always	Always	40	Always	Sometimes	Never	Never	Never	Sometimes	Never	Never	Never	Often	21	Never	Never	Never	Never	Never	Never	Often
15	13-15	Female	1	Brahmin/Chhetri	1	Hindu	1	Married but not living together	0	Primary level	0	Primary level	1	Public	0	Nuclear	1	2.93	0		Always	Always	Always	Often	Always	Always	Often	Sometimes	Always	Always	46	Often	Never	Never	Never	Sometimes	Rarely	Sometimes	Sometimes	Never	Always	24	Never	Never	Never	Rarely	Never	Never	Never
14	13-15	Male	0	Brahmin/Chhetri	1	Hindu	1	Married and living together	0	University level	1	University level	0	Private	1	Nuclear	1	3.46	0		Always	Never	Often	Sometimes	Rarely	Always	Sometimes	Rarely	Never	Rarely	28	Always	Rarely	Rarely	Never	Never	Sometimes	Never	Rarely	Never	Sometimes	21	Never	Rarely	Never	Sometimes	Rarely	Sometimes	Never
18	16-18	Male	0	Janajati	2	Hindu	1	Married and living together	0	Cannot read and write	0	Primary level	1	Public	0	Joint	0	2.63	0		Often	Sometimes	Sometimes	Always	Always	Always	Always	Sometimes	Always	Often	42	Often	Always	Never	Never	Never	Rarely	Rarely	Rarely	Never	Never	20	Never	Never	Never	Never	Never	Never	Never
17	16-18	Female	1	Brahmin/Chhetri	1	Hindu	1	Married and living together	0	Can read and write (no formal education)	0	Secondary Level	0	Public	0	Joint	0	3.2	0		Always	Always	Sometimes	Rarely	Always	Always	Often	Often	Always	Always	43	Sometimes	Always	Often	Never	Rarely	Rarely	Sometimes	Sometimes	Rarely	Rarely	27	Never	Never	Rarely	Rarely	Rarely	Never	Never
16	16-18	Male	0	Janajati	2	Hindu	1	Married and living together	0	Secondary Level	1	Secondary Level	0	Public	0	Joint	0	2.36	1		Always	Sometimes	Never	Sometimes	Sometimes	Always	Always	Sometimes	Always	Never	34	Never	Often	Never	Never	Never	Never	Never	Never	Never	Never	13	Never	Never	Never	Never	Never	Never	Never
15	13-15	Male	0	Brahmin/Chhetri	1	Hindu	1	Married and living together	0	Higher secondary level	1	Higher secondary level	0	Private	1	Joint	0	3.54	0		Often	Always	Often	Often	Always	Always	Always	Sometimes	Often	Always	44	Often	Rarely	Never	Never	Sometimes	Never	Never	Sometimes	Rarely	Never	19	Sometimes	Never	Sometimes	Often	Never	Never	Rarely
16	16-18	Male	0	Brahmin/Chhetri	1	Hindu	1	Married and living together	0	Secondary Level	1	Higher secondary level	0	Private	1	Joint	0	3.04	0		Always	Always	Sometimes	Sometimes	Often	Always	Always	Rarely	Always	Sometimes	40	Never	Often	Never	Never	Sometimes	Sometimes	Rarely	Sometimes	Never	Rarely	21	Never	Never	Never	Rarely	Never	Never	Never
16	16-18	Female	1	Janajati	2	Hindu	1	Married and living together	0	University level	1	Higher secondary level	0	Private	1	Nuclear	1	3.8	0		Always	Always	Often	Always	Always	Always	Sometimes	Often	Always	Always	46	Always	Never	Never	Never	Rarely	Rarely	Rarely	Never	Never	Sometimes	19	Never	Never	Never	Never	Never	Never	Never
16	16-18	Female	1	Dalit	3	Hindu	1	Widow/Widower	1	Secondary Level	1			Public	0	Nuclear	1	2.76	0		Often	Often	Always	Always	Always	Always	Sometimes	Always	Often	Always	45	Sometimes	Always	Never	Rarely	Sometimes	Sometimes	Rarely	Rarely	Rarely	Sometimes	26	Sometimes	Never	Never	Often	Rarely	Never	Never
17	16-18	Male	0	Brahmin/Chhetri	1	Hindu	1	Married and living together	0	Secondary Level	1	Higher secondary level	0	Private	1	Nuclear	1	3.16	0		Often	Often	Rarely	Always	Sometimes	Always	Never	Sometimes	Often	Always	36	Sometimes	Often	Rarely	Sometimes	Rarely	Rarely	Rarely	Sometimes	Never	Often	26	Never	Never	Never	Never	Never	Never	Rarely
14	13-15	Female	1	Janajati	2	Hindu	1	Married and living together	0	Cannot read and write	0	Secondary Level	0	Public	0	Extended	0	3.25	0		Often	Often	Always	Always	Always	Always	Often	Sometimes	Always	Sometimes	43	Never	Sometimes	Never	Never	Never	Sometimes	Never	Rarely	Rarely	Rarely	17	Sometimes	Never	Never	Never	Never	Never	Never
14	13-15	Female	1	Brahmin/Chhetri	1	Buddhist	0	Married and living together	0	Secondary Level	1	Higher secondary level	0	Private	1	Nuclear	1	2.98	0		Sometimes	Often	Sometimes	Never	Never	Rarely	Never	Often	Rarely	Rarely	23	Always	Always	Never	Sometimes	Never	Often	Often	Sometimes	Never	Always	32	Rarely	Often	Often	Sometimes	Always	Sometimes	Rarely
15	13-15	Female	1	Brahmin/Chhetri	1	Hindu	1	Married and living together	0	Higher secondary level	1	Higher secondary level	0	Private	1	Nuclear	1	3.66	0		Always	Sometimes	Rarely	Sometimes	Sometimes	Always	Rarely	Rarely	Often	Sometimes	32	Sometimes	Always	Sometimes	Never	Always	Always	Always	Often	Always	Sometimes	39	Rarely	Never	Never	Rarely	Sometimes	Never	Never
14	13-15	Female	1	Janajati	2	Others	0	Married and living together	0	Cannot read and write	0	Cannot read and write	1	Private	1	Extended	0	3.1	0		Always	Always	Sometimes	Always	Always	Always	Always	Often	Always	Often	46	Never	Rarely	Never	Never	Never	Sometimes	Never	Rarely	Rarely	Rarely	16	Rarely	Rarely	Never	Rarely	Never	Rarely	Never
15	13-15	Female	1	Madhesi	3	Hindu	1	Married and living together	0	Higher secondary level	1	Secondary Level	0	Public	0	Joint	0	2.13	1		Always	Often	Sometimes	Never	Always	Always	Sometimes	Rarely	Always	Often	37	Never	Never	Never	Never	Never	Never	Never	Never	Sometimes	Never	12	Sometimes	Never	Never	Never	Never	Never	Never
15	13-15	Female	1	Brahmin/Chhetri	1	Hindu	1	Married and living together	0	Higher secondary level	1	University level	0	Private	1	Joint	0	3.73	0		Always	Always	Often	Often	Sometimes	Always	Always	Often	Always	Always	45	Never	Rarely	Never	Rarely	Never	Sometimes	Rarely	Sometimes	Never	Never	17	Never	Never	Rarely	Never	Never	Never	Never
14	13-15	Female	1	Brahmin/Chhetri	1	Hindu	1	Married and living together	0	Higher secondary level	1	Higher secondary level	0	Private	1	Joint	0	3.38	0		Always	Always	Often	Often	Often	Always	Always	Often	Sometimes	Often	43	Rarely	Sometimes	Never	Never	Never	Sometimes	Rarely	Sometimes	Never	Sometimes	20	Never	Often	Rarely	Often	Rarely	Never	Rarely
16	16-18	Female	1	Janajati	2	Hindu	1	Married and living together	0	Higher secondary level	1	Higher secondary level	0	Private	1	Joint	0	3.39	0		Always	Always	Often	Often	Always	Always	Always	Often	Often	Always	46	Never	Rarely	Never	Never	Never	Rarely	Rarely	Never	Sometimes	Never	15	Never	Never	Never	Rarely	Never	Never	Rarely
15	13-15	Male	0	Janajati	2	Hindu	1	Married and living together	0	University level	1	Higher secondary level	0	Private	1	Nuclear	1	2.9	0		Often	Sometimes	Rarely	Rarely	Often	Always	Always	Sometimes	Always	Often	37	Rarely	Always	Never	Never	Rarely	Rarely	Rarely	Rarely	Sometimes	Rarely	22	Never	Rarely	Never	Rarely	Never	Never	Never
15	13-15	Male	0	Janajati	2	Hindu	1	Married and living together	0	Can read and write (no formal education)	0	Secondary Level	0	Public	0	Nuclear	1	3.45	0		Always	Rarely	Sometimes	Often	Always	Always	Often	Sometimes	Rarely	Sometimes	36	Rarely	Rarely	Never	Never	Never	Rarely	Never	Rarely	Never	Sometimes	16	Always	Always	Always	Always	Always	Always	Always
16	16-18	Male	0	Brahmin/Chhetri	1	Hindu	1	Married and living together	0	Secondary Level	1	Higher secondary level	0	Private	1	Joint	0	3.41	0		Always	Always	Rarely	Always	Often	Often	Never	Never	Never	Rarely	30	Rarely	Sometimes	Never	Sometimes	Sometimes	Rarely	Sometimes	Always	Never	Rarely	25	Sometimes	Sometimes	Rarely	Rarely	Never	Rarely	Sometimes
16	16-18	Male	0	Brahmin/Chhetri	1	Hindu	1	Married and living together	0	Secondary Level	1	Higher secondary level	0	Private	1	Nuclear	1	2.84	0		Often	Never	Sometimes	Rarely	Rarely	Always	Rarely	Sometimes	Often	Rarely	28	Sometimes	Always	Rarely	Sometimes	Often	Sometimes	Always	Always	Rarely	Always	37	Sometimes	Sometimes	Rarely	Rarely	Sometimes	Never	Never
16	16-18	Male	0	Janajati	2	Hindu	1	Married and living together	0	Can read and write (no formal education)	0	Can read and write (no formal education)	1	Public	0	Joint	0	2.1	1		Always	Always	Often	Always	Always	Always	Often	Sometimes	Always	Often	45	Always	Often	Never	Always	Sometimes	Never	Never	Sometimes	Never	Always	29	Always	Always	Often	Always	Always	Always	Always
14	13-15	Female	1	Brahmin/Chhetri	1	Hindu	1	Married and living together	0	Can read and write (no formal education)	0	Secondary Level	0	Public	0	Nuclear	1	3.63	0		Always	Rarely	Often	Always	Often	Always	Often	Often	Sometimes	Often	40	Often	Rarely	Never	Never	Never	Rarely	Rarely	Rarely	Never	Never	17	Never	Never	Rarely	Rarely	Never	Never	Never
15	13-15	Female	1	Brahmin/Chhetri	1	Hindu	1	Married and living together	0	Secondary Level	1	Secondary Level	0	Public	0	Joint	0	3.8	0		Always	Always	Always	Always	Often	Always	Often	Sometimes	Always	Often	45	Often	Often	Never	Never	Rarely	Rarely	Never	Rarely	Never	Never	19	Never	Never	Never	Never	Never	Never	Never
16	16-18	Male	0	Brahmin/Chhetri	1	Hindu	1	Widow/Widower	1			Cannot read and write	1	Public	0	Extended	0	2.63	0		Always	Always	Always	Always	Always	Always	Always	Always	Always	Sometimes	48	Always	Sometimes	Never	Never	Never	Never	Never	Sometimes	Never	Never	18	Never	Never	Never	Never	Never	Never	Never
14	13-15	Male	0	Brahmin/Chhetri	1	Hindu	1	Married and living together	0	Cannot read and write	0	Secondary Level	0	Public	0	Nuclear	1	2.98	0		Always	Always	Always	Sometimes	Often	Always	Often	Sometimes	Always	Often	43	Often	Never	Never	Never	Never	Never	Never	Never	Never	Never	13	Sometimes	Never	Never	Never	Rarely	Never	Never
16	16-18	Male	0	Janajati	2	Hindu	1	Married and living together	0	Primary level	0	Primary level	1	Private	1	Nuclear	1	2.32	1		Always	Sometimes	Often	Always	Never	Sometimes	Rarely	Sometimes	Sometimes	Often	33	Never	Sometimes	Sometimes	Never	Rarely	Rarely	Rarely	Rarely	Rarely	Often	22	Never	Rarely	Rarely	Sometimes	Never	Never	Never
15	13-15	Female	1	Brahmin/Chhetri	1	Hindu	1	Married and living together	0	University level	1	University level	0	Public	0	Joint	0	3.72	0		Always	Always	Always	Always	Often	Always	Often	Often	Always	Often	46	Often	Sometimes	Never	Never	Rarely	Never	Never	Never	Never	Never	16	Never	Never	Never	Never	Never	Never	Never
15	13-15	Male	0	Janajati	2	Hindu	1	Married and living together	0	Higher secondary level	1	University level	0	Private	1	Joint	0	2.76	0		Always	Always	Always	Always	Always	Always	Always	Always	Always	Often	49	Never	Rarely	Sometimes	Never	Never	Never	Never	Rarely	Never	Never	14	Never	Never	Never	Never	Never	Never	Never
16	16-18	Male	0	Madhesi	3	Hindu	1	Married and living together	0	Cannot read and write	0	Secondary Level	0	Public	0	Nuclear	1	3.5	0		Always	Always	Sometimes	Sometimes	Always	Always	Sometimes	Sometimes	Always	Always	42	Never	Often	Sometimes	Never	Sometimes	Rarely	Never	Sometimes	Never	Rarely	21	Always	Never	Never	Never	Never	Never	Never
16	16-18	Female	1	Janajati	2	Buddhist	0	Married and living together	0	Secondary Level	1	Primary level	1	Public	0	Extended	0	2.67	0		Always	Always	Always	Always	Often	Always	Always	Often	Always	Sometimes	46	Sometimes	Never	Never	Never	Never	Never	Sometimes	Never	Never	Sometimes	16	Never	Never	Never	Never	Never	Never	Never
15	13-15	Female	1	Brahmin/Chhetri	1	Hindu	1	Married and living together	0	Can read and write (no formal education)	0	Cannot read and write	1	Public	0	Joint	0	2.48	0		Often	Always	Often	Sometimes	Often	Always	Rarely	Rarely	Always	Never	35	Never	Often	Never	Never	Never	Never	Never	Rarely	Rarely	Rarely	16	Rarely	Never	Sometimes	Never	Never	Never	Rarely
16	16-18	Male	0	Janajati	2	Buddhist	0	Married and living together	0	Cannot read and write	0	Cannot read and write	1	Public	0	Joint	0	2.19	1		Always	Rarely	Always	Always	Sometimes	Always	Sometimes	Rarely	Often	Always	39	Rarely	Always	Never	Never	Sometimes	Never	Never	Never	Never	Never	17	Sometimes	Often	Rarely	Never	Never	Sometimes	Rarely
15	13-15	Male	0	Madhesi	3	Hindu	1	Married and living together	0	Cannot read and write	0	Secondary Level	0	Public	0	Nuclear	1	3.4	0		Always	Often	Sometimes	Sometimes	Always	Always	Sometimes	Sometimes	Always	Always	41	Sometimes	Always	Often	Sometimes	Often	Sometimes	Rarely	Often	Never	Rarely	31	Never	Rarely	Never	Never	Never	Never	Never
16	16-18	Female	1	Brahmin/Chhetri	1	Hindu	1	Married and living together	0	Cannot read and write	0	Higher secondary level	0	Public	0	Nuclear	1	2.87	0		Always	Often	Sometimes	Always	Always	Always	Always	Sometimes	Always	Often	44	Never	Never	Never	Never	Never	Never	Never	Rarely	Never	Rarely	12	Rarely	Never	Never	Never	Never	Never	Never
15	13-15	Female	1	Brahmin/Chhetri	1	Hindu	1	Widow/Widower	1	Secondary Level	1			Public	0	Joint	0	2.75	0		Always	Always	Always	Always	Always	Always	Always	Always	Always	Always	50	Always	Sometimes	Never	Sometimes	Never	Always	Never	Never	Never	Sometimes	24	Sometimes	Sometimes	Never	Never	Never	Never	Never
15	13-15	Male	0	Brahmin/Chhetri	1	Hindu	1	Married and living together	0	Can read and write (no formal education)	0	Cannot read and write	1	Public	0	Joint	0	2.45	0		Always	Often	Always	Always	Always	Always	Always	Often	Often	Often	46	Always	Always	Never	Never	Never	Never	Never	Sometimes	Never	Sometimes	22	Always	Sometimes	Always	Often	Sometimes	Never	Never
16	16-18	Male	0	Brahmin/Chhetri	1	Hindu	1	Married and living together	0	Secondary Level	1	University level	0	Private	1	Nuclear	1	2.72	0		Often	Sometimes	Rarely	Often	Always	Always	Rarely	Often	Sometimes	Never	33	Never	Always	Never	Sometimes	Rarely	Never	Sometimes	Rarely	Never	Often	23	Rarely	Never	Never	Never	Never	Never	Never
16	16-18	Male	0	Brahmin/Chhetri	1	Hindu	1	Married and living together	0	University level	1	University level	0	Private	1	Joint	0	3.6	0		Often	Sometimes	Rarely	Sometimes	Rarely	Often	Often	Sometimes	Often	Sometimes	32	Often	Often	Never	Never	Rarely	Never	Rarely	Sometimes	Never	Never	20	Never	Never	Never	Sometimes	Never	Never	Never
15	13-15	Female	1	Janajati	2	Hindu	1	Married and living together	0	Higher secondary level	1	University level	0	Private	1	Joint	0	2.63	0		Always	Always	Often	Always	Often	Always	Always	Often	Always	Often	46	Never	Sometimes	Never	Never	Never	Never	Never	Sometimes	Never	Rarely	15	Never	Never	Never	Sometimes	Never	Never	Never
18	16-18	Female	1	Janajati	2	Hindu	1	Married but not living together	0	Can read and write (no formal education)	0	Cannot read and write	1	Public	0	Joint	0	2.85	0		Always	Always	Often	Always	Always	Always	Always	Sometimes	Always	Always	47	Often	Always	Never	Never	Sometimes	Often	Sometimes	Sometimes	Rarely	Sometimes	29	Sometimes	Never	Never	Never	Never	Never	Never
15	13-15	Male	0	Brahmin/Chhetri	1	Hindu	1	Married and living together	0	Can read and write (no formal education)	0	Primary level	1	Public	0	Nuclear	1	2.84	0		Always	Always	Often	Always	Always	Always	Often	Sometimes	Always	Always	46	Always	Sometimes	Rarely	Never	Never	Sometimes	Never	Never	Never	Always	23	Never	Never	Never	Sometimes	Never	Never	Never
16	16-18	Male	0	Brahmin/Chhetri	1	Hindu	1	Married and living together	0	Cannot read and write	0	Primary level	1	Public	0	Extended	0	3	0		Always	Always	Often	Always	Always	Always	Always	Often	Always	Often	47	Always	Always	Never	Never	Never	Never	Never	Never	Never	Sometimes	20	Always	Sometimes	Never	Never	Never	Never	Never
14	13-15	Male	0	Janajati	2	Buddhist	0	Married and living together	0	Cannot read and write	0	Can read and write (no formal education)	1	Public	0	Nuclear	1	2.36	1		Always	Always	Always	Often	Always	Always	Always	Often	Always	Often	47	Rarely	Always	Rarely	Never	Rarely	Rarely	Never	Never	Never	Never	18	Never	Never	Never	Never	Never	Never	Never
15	13-15	Male	0	Janajati	2	Buddhist	0	Married and living together	0	Secondary Level	1	Can read and write (no formal education)	1	Private	1	Nuclear	1	3.49	0		Always	Always	Sometimes	Often	Sometimes	Often	Often	Rarely	Often	Always	39	Sometimes	Sometimes	Rarely	Rarely	Rarely	Sometimes	Rarely	Sometimes	Rarely	Rarely	24	Rarely	Rarely	Rarely	Rarely	Never	Never	Rarely
16	16-18	Female	1	Janajati	2	Hindu	1	Married and living together	0	Cannot read and write	0	Cannot read and write	1	Public	0	Nuclear	1	2.6	0		Rarely	Never	Sometimes	Rarely	Always	Always	Never	Sometimes	Often	Always	31	Always	Always	Often	Rarely	Often	Sometimes	Often	Always	Always	Always	42	Sometimes	Always	Always	Never	Sometimes	Often	Sometimes
16	16-18	Male	0	Brahmin/Chhetri	1	Hindu	1	Married and living together	0	Secondary Level	1	University level	0	Public	0	Joint	0	3.6	0		Often	Rarely	Never	Rarely	Rarely	Sometimes	Often	Never	Rarely	Sometimes	24	Never	Never	Never	Never	Rarely	Never	Never	Never	Never	Never	11	Rarely	Rarely	Always	Always	Never	Never	Never
16	16-18	Male	0	Brahmin/Chhetri	1	Hindu	1	Married and living together	0	Higher secondary level	1	Higher secondary level	0	Public	0	Joint	0	3.55	0		Always	Always	Sometimes	Always	Always	Always	Sometimes	Sometimes	Always	Often	43	Often	Often	Rarely	Never	Rarely	Rarely	Sometimes	Sometimes	Never	Always	27	Never	Never	Never	Never	Never	Never	Never
16	16-18	Male	0	Janajati	2	Hindu	1	Married and living together	0	Primary level	0	Secondary Level	0	Public	0	Nuclear	1	2.69	0		Always	Always	Rarely	Always	Always	Always	Always	Often	Always	Always	46	Always	Rarely	Never	Never	Never	Rarely	Never	Rarely	Never	Rarely	18	Never	Never	Never	Always	Never	Never	Never
14	13-15	Male	0	Janajati	2	Buddhist	0	Married but not living together	0	Higher secondary level	1	University level	0	Public	0	Nuclear	1	3.04	0		Always	Often	Rarely	Sometimes	Always	Always	Rarely	Rarely	Always	Often	37	Sometimes	Often	Never	Rarely	Sometimes	Sometimes	Sometimes	Often	Sometimes	Sometimes	29	Sometimes	Sometimes	Never	Never	Never	Never	Sometimes
15	13-15	Male	0	Janajati	2	Hindu	1	Married and living together	0	Secondary Level	1	University level	0	Private	1	Nuclear	1	3.1	0		Often	Never	Sometimes	Often	Always	Often	Rarely	Sometimes	Often	Rarely	32	Always	Always	Never	Never	Sometimes	Never	Always	Never	Never	Never	24	Sometimes	Never	Never	Sometimes	Never	Never	Rarely
16	16-18	Female	1	Janajati	2	Hindu	1	Married and living together	0	Cannot read and write	0	Can read and write (no formal education)	1	Public	0	Joint	0	3.2	0		Always	Always	Always	Always	Sometimes	Always	Often	Often	Always	Always	46	Often	Often	Never	Often	Never	Never	Never	Never	Never	Rarely	20	Never	Never	Never	Never	Never	Never	Never
16	16-18	Female	1	Brahmin/Chhetri	1	Hindu	1	Married and living together	0	Secondary Level	1	Higher secondary level	0	Public	0	Extended	0	3.32	0		Often	Always	Sometimes	Always	Always	Always	Often	Sometimes	Often	Often	42	Always	Never	Never	Never	Rarely	Sometimes	Never	Rarely	Always	Often	25	Never	Never	Never	Never	Never	Never	Never
15	13-15	Female	1	Brahmin/Chhetri	1	Hindu	1	Married but not living together	0	Higher secondary level	1	University level	0	Public	0	Joint	0	3.92	0		Always	Often	Sometimes	Always	Always	Always	Always	Often	Always	Always	46	Rarely	Rarely	Never	Never	Rarely	Rarely	Rarely	Rarely	Never	Never	16	Never	Never	Never	Never	Never	Never	Never
15	13-15	Male	0	Janajati	2	Buddhist	0	Married and living together	0	Higher secondary level	1	Higher secondary level	0	Private	1	Nuclear	1	3	0		Often	Sometimes	Rarely	Often	Rarely	Always	Rarely	Rarely	Always	Always	34	Often	Often	Never	Never	Sometimes	Sometimes	Always	Sometimes	Sometimes	Sometimes	30	Never	Never	Never	Never	Never	Never	Never
13	13-15	Female	1	Brahmin/Chhetri	1	Hindu	1	Married and living together	0	Higher secondary level	1	Higher secondary level	0	Private	1	Nuclear	1	2.52	0		Always	Sometimes	Sometimes	Rarely	Rarely	Always	Often	Sometimes	Always	Often	36	Sometimes	Sometimes	Never	Never	Never	Sometimes	Sometimes	Sometimes	Rarely	Rarely	22	Rarely	Rarely	Rarely	Sometimes	Never	Never	Never
16	16-18	Male	0	Janajati	2	Hindu	1	Married and living together	0	Cannot read and write	0	Secondary Level	0	Public	0	Nuclear	1	3.25	0		Often	Always	Sometimes	Often	Always	Always	Sometimes	Never	Always	Sometimes	38	Often	Sometimes	Rarely	Never	Never	Rarely	Never	Sometimes	Never	Often	22	Never	Never	Sometimes	Sometimes	Never	Rarely	Never
16	16-18	Female	1	Janajati	2	Buddhist	0	Married and living together	0	Secondary Level	1	Higher secondary level	0	Public	0	Nuclear	1	3.15	0		Always	Often	Sometimes	Always	Always	Always	Always	Sometimes	Always	Always	45	Never	Always	Never	Never	Sometimes	Sometimes	Sometimes	Often	Never	Rarely	24	Never	Never	Never	Sometimes	Never	Never	Never
16	16-18	Male	0	Janajati	2	Buddhist	0	Married and living together	0	Primary level	0	Cannot read and write	1	Public	0	Joint	0	2.48	0		Always	Sometimes	Never	Sometimes	Often	Often	Often	Never	Rarely	Sometimes	30	Often	Sometimes	Never	Never	Never	Sometimes	Sometimes	Sometimes	Never	Sometimes	23	Never	Sometimes	Rarely	Never	Never	Rarely	Never
14	13-15	Male	0	Janajati	2	Buddhist	0	Married and living together	0	Can read and write (no formal education)	0	Secondary Level	0	Private	1	Joint	0	3.35	0		Always	Rarely	Sometimes	Often	Sometimes	Always	Rarely	Often	Often	Always	37	Sometimes	Often	Never	Sometimes	Often	Never	Never	Never	Never	Rarely	21	Sometimes	Rarely	Sometimes	Often	Never	Never	Rarely
15	13-15	Male	0	Brahmin/Chhetri	1	Hindu	1	Married and living together	0	Higher secondary level	1	Secondary Level	0	Public	0	Nuclear	1	2.8	0		Often	Rarely	Sometimes	Always	Always	Always	Sometimes	Rarely	Always	Often	38	Often	Always	Sometimes	Never	Never	Rarely	Often	Often	Never	Rarely	27	Never	Never	Rarely	Sometimes	Sometimes	Never	Rarely
16	16-18	Male	0	Brahmin/Chhetri	1	Hindu	1	Married and living together	0	Cannot read and write	0	Can read and write (no formal education)	1	Public	0	Joint	0	2.65	0		Always	Always	Always	Always	Always	Always	Always	Always	Always	Always	50	Rarely	Sometimes	Never	Never	Never	Never	Never	Never	Never	Often	16	Never	Never	Never	Never	Never	Never	Never
17	16-18	Female	1	Brahmin/Chhetri	1	Hindu	1	Married and living together	0	Higher secondary level	1	Higher secondary level	0	Public	0	Nuclear	1				Often	Always	Often	Sometimes	Never	Always	Sometimes	Often	Often	Sometimes	36	Sometimes	Sometimes	Never	Never	Sometimes	Sometimes	Sometimes	Sometimes	Sometimes	Sometimes	26	Never	Never	Never	Never	Never	Never	Never
16	16-18	Male	0	Brahmin/Chhetri	1	Hindu	1	Married and living together	0	Primary level	0	Secondary Level	0	Public	0	Nuclear	1	3.44	0		Always	Always	Always	Always	Always	Always	Often	Always	Always	Always	49	Always	Always	Never	Never	Never	Sometimes	Rarely	Rarely	Never	Always	26	Never	Never	Never	Never	Never	Never	Never
15	13-15	Male	0	Dalit	3	Hindu	1	Married and living together	0	Secondary Level	1	Can read and write (no formal education)	1	Public	0	Nuclear	1	3.09	0		Always	Always	Sometimes	Often	Always	Always	Sometimes	Sometimes	Always	Always	43	Never	Always	Never	Never	Never	Never	Never	Never	Never	Never	14	Sometimes	Never	Never	Sometimes	Never	Never	Never
15	13-15	Female	1	Janajati	2	Hindu	1	Married and living together	0	Higher secondary level	1	Higher secondary level	0	Private	1	Nuclear	1	3.52	0		Always	Often	Often	Always	Sometimes	Always	Sometimes	Rarely	Often	Sometimes	38	Often	Always	Rarely	Never	Sometimes	Sometimes	Sometimes	Sometimes	Rarely	Often	30	Rarely	Rarely	Never	Sometimes	Rarely	Rarely	Never
15	13-15	Female	1	Brahmin/Chhetri	1	Hindu	1	Married and living together	0	University level	1	University level	0	Private	1	Nuclear	1	3.05	0		Always	Always	Often	Rarely	Always	Always	Sometimes	Sometimes	Always	Often	41	Sometimes	Rarely	Never	Rarely	Sometimes	Sometimes	Never	Sometimes	Often	Often	26	Rarely	Sometimes	Never	Never	Never	Never	Never
15	13-15	Female	1	Brahmin/Chhetri	1	Hindu	1	Married and living together	0	Primary level	0	Secondary Level	0	Public	0	Extended	0	2.88	0		Always	Always	Often	Sometimes	Always	Always	Often	Sometimes	Always	Always	44	Rarely	Sometimes	Never	Never	Never	Sometimes	Sometimes	Rarely	Never	Always	22	Sometimes	Rarely	Never	Never	Never	Never	Never
17	16-18	Male	0	Brahmin/Chhetri	1	Hindu	1	Married and living together	0	Secondary Level	1	Can read and write (no formal education)	1	Public	0	Nuclear	1	2.4	0		Always	Often	Sometimes	Always	Always	Always	Sometimes	Never	Always	Always	41	Always	Never	Never	Never	Never	Sometimes	Sometimes	Never	Sometimes	Often	23	Never	Sometimes	Never	Never	Never	Rarely	Never
14	13-15	Female	1	Brahmin/Chhetri	1	Hindu	1	Married and living together	0	University level	1	University level	0	Private	1	Joint	0	3	0		Always	Always	Often	Often	Often	Always	Always	Often	Always	Often	45	Rarely	Rarely	Never	Never	Rarely	Rarely	Rarely	Rarely	Never	Never	16	Never	Never	Never	Rarely	Never	Never	Never
15	13-15	Female	1	Brahmin/Chhetri	1	Hindu	1	Widow/Widower	1	Can read and write (no formal education)	0			Public	0	Nuclear	1	2.57	0		Always	Always	Often	Always	Always	Always	Often	Often	Always	Always	47	Never	Sometimes	Never	Never	Never	Never	Never	Never	Never	Never	12	Never	Never	Never	Sometimes	Never	Never	Never
16	16-18	Male	0	Janajati	2	Hindu	1	Married and living together	0	Higher secondary level	1	University level	0	Private	1	Joint	0	2.36	1		Always	Often	Sometimes	Never	Always	Always	Sometimes	Sometimes	Always	Always	39	Never	Often	Never	Never	Rarely	Rarely	Rarely	Often	Never	Often	22	Rarely	Rarely	Rarely	Often	Never	Never	Never
15	13-15	Male	0	Brahmin/Chhetri	1	Hindu	1	Married and living together	0	Higher secondary level	1	Higher secondary level	0	Private	1	Joint	0	2.91	0		Always	Always	Always	Always	Always	Always	Always	Often	Always	Always	49	Always	Sometimes	Never	Never	Rarely	Sometimes	Sometimes	Sometimes	Rarely	Sometimes	26	Rarely	Rarely	Never	Sometimes	Never	Never	Rarely
16	16-18	Male	0	Madhesi	3	Hindu	1	Married and living together	0	Can read and write (no formal education)	0	Secondary Level	0	Public	0	Nuclear	1	3.68	0		Always	Always	Always	Always	Always	Always	Always	Always	Always	Always	50	Sometimes	Never	Never	Never	Never	Never	Never	Never	Never	Never	12	Never	Never	Never	Never	Never	Never	Never
14	13-15	Female	1	Janajati	2	Hindu	1	Married and living together	0	Higher secondary level	1	Higher secondary level	0	Private	1	Extended	0	3.42	0		Always	Always	Often	Often	Often	Always	Sometimes	Often	Always	Often	43	Never	Sometimes	Never	Never	Never	Sometimes	Never	Rarely	Rarely	Rarely	17	Never	Rarely	Never	Never	Never	Never	Rarely
15	13-15	Female	1	Brahmin/Chhetri	1	Hindu	1	Married and living together	0	University level	1	University level	0	Public	0	Nuclear	1	3.7	0		Always	Sometimes	Often	Often	Never	Always	Often	Rarely	Sometimes	Often	35	Never	Rarely	Rarely	Never	Never	Rarely	Sometimes	Rarely	Never	Rarely	17	Never	Never	Never	Never	Never	Never	Always
16	16-18	Female	1	Janajati	2	Christian	0	Married but not living together	0	Secondary Level	1	Secondary Level	0	Public	0	Joint	0	2.53	0		Often	Often	Always	Always	Always	Always	Often	Sometimes	Always	Sometimes	43	Never	Rarely	Never	Never	Never	Sometimes	Never	Rarely	Rarely	Rarely	16	Rarely	Never	Never	Never	Never	Never	Never
15	13-15	Male	0	Brahmin/Chhetri	1	Hindu	1	Married and living together	0	Secondary Level	1	Higher secondary level	0	Public	0	Nuclear	1	3.46	0		Always	Always	Always	Often	Often	Always	Always	Often	Often	Often	45	Always	Rarely	Never	Never	Rarely	Rarely	Rarely	Rarely	Never	Never	19	Rarely	Rarely	Never	Never	Never	Rarely	Never
15	13-15	Male	0	Dalit	3	Hindu	1	Married and living together	0	Primary level	0	Primary level	1	Public	0	Joint	0	1.83	1		Always	Always	Always	Always	Always	Always	Sometimes	Often	Always	Often	46	Often	Sometimes	Never	Sometimes	Never	Rarely	Rarely	Never	Never	Always	23	Rarely	Rarely	Rarely	Sometimes	Rarely	Never	Rarely
15	13-15	Male	0	Brahmin/Chhetri	1	Hindu	1	Married and living together	0	Cannot read and write	0	Primary level	1	Public	0	Nuclear	1	2.46	0		Often	Always	Always	Always	Often	Always	Always	Sometimes	Always	Often	45	Never	Never	Never	Never	Sometimes	Never	Sometimes	Sometimes	Sometimes	Often	21	Never	Never	Never	Sometimes	Never	Never	Never
16	16-18	Male	0	Madhesi	3	Hindu	1	Married and living together	0	Cannot read and write	0	Cannot read and write	1	Public	0	Joint	0	3.2	0		Always	Always	Always	Always	Often	Always	Always	Always	Always	Always	49	Never	Never	Never	Never	Never	Sometimes	Never	Rarely	Never	Always	17	Rarely	Never	Never	Sometimes	Never	Always	Rarely
15	13-15	Male	0	Brahmin/Chhetri	1	Hindu	1	Married and living together	0	Higher secondary level	1	University level	0	Private	1	Joint	0	3.2	0		Often	Sometimes	Rarely	Rarely	Often	Always	Always	Sometimes	Often	Often	36	Rarely	Always	Rarely	Never	Rarely	Sometimes	Rarely	Rarely	Rarely	Rarely	23	Never	Rarely	Never	Rarely	Rarely	Never	Never
16	16-18	Male	0	Brahmin/Chhetri	1	Hindu	1	Married and living together	0	Secondary Level	1	Higher secondary level	0	Public	0	Nuclear	1	3.54	0		Always	Always	Always	Always	Often	Always	Always	Sometimes	Always	Always	47	Never	Never	Never	Never	Never	Never	Rarely	Rarely	Never	Never	12	Never	Never	Never	Rarely	Never	Never	Never
17	16-18	Female	1	Janajati	2	Buddhist	0	Married but not living together	0	Cannot read and write	0	Secondary Level	0	Public	0	Joint	0	2.65	0		Always	Always	Always	Always	Often	Always	Always	Always	Always	Always	49	Often	Never	Never	Never	Never	Never	Never	Never	Never	Sometimes	15	Never	Never	Never	Sometimes	Never	Never	Never
15	13-15	Female	1	Brahmin/Chhetri	1	Buddhist	0	Married and living together	0	Higher secondary level	1	University level	0	Private	1	Nuclear	1	3	0		Always	Often	Always	Always	Often	Always	Often	Often	Always	Always	46	Always	Rarely	Never	Never	Rarely	Rarely	Rarely	Never	Never	Rarely	19	Never	Rarely	Never	Never	Never	Never	Never
15	13-15	Female	1	Brahmin/Chhetri	1	Hindu	1	Married and living together	0	Can read and write (no formal education)	0	Primary level	1	Public	0	Nuclear	1	2.6	0		Sometimes	Always	Sometimes	Always	Always	Always	Sometimes	Rarely	Always	Always	41	Never	Sometimes	Never	Rarely	Rarely	Never	Never	Never	Sometimes	Rarely	17	Never	Never	Never	Never	Never	Never	Never
18	16-18	Male	0	Brahmin/Chhetri	1	Hindu	1	Divorced	1	Secondary Level	1	Secondary Level	0	Public	0	Joint	0	2.68	0		Always	Always	Rarely	Rarely	Rarely	Always	Rarely	Rarely	Always	Always	35	Often	Always	Never	Never	Sometimes	Sometimes	Sometimes	Sometimes	Never	Sometimes	27	Rarely	Sometimes	Never	Sometimes	Never	Never	Sometimes
15	13-15	Female	1	Dalit	3	Hindu	1	Married and living together	0	Can read and write (no formal education)	0	Can read and write (no formal education)	1	Public	0	Nuclear	1	2.6	0		Often	Always	Always	Often	Always	Always	Sometimes	Often	Always	Sometimes	43	Sometimes	Often	Never	Never	Sometimes	Rarely	Never	Rarely	Rarely	Always	24	Sometimes	Rarely	Sometimes	Sometimes	Never	Rarely	Sometimes
15	13-15	Female	1	Brahmin/Chhetri	1	Hindu	1	Married and living together	0	Can read and write (no formal education)	0	University level	0	Public	0	Nuclear	1	3.63	0		Always	Always	Always	Always	Sometimes	Always	Often	Rarely	Often	Always	43	Rarely	Rarely	Never	Never	Never	Sometimes	Never	Never	Never	Never	14	Rarely	Never	Never	Never	Never	Never	Never
15	13-15	Female	1	Brahmin/Chhetri	1	Hindu	1	Married and living together	0	University level	1	University level	0	Private	1	Nuclear	1	3.71	0		Always	Always	Often	Always	Always	Always	Often	Often	Always	Always	47	Never	Rarely	Never	Never	Rarely	Rarely	Never	Sometimes	Never	Sometimes	17	Never	Never	Never	Never	Never	Never	Never
16	16-18	Male	0	Madhesi	3	Hindu	1	Married and living together	0	Can read and write (no formal education)	0	Can read and write (no formal education)	1	Public	0	Joint	0	2.1	1		Always	Always	Often	Always	Always	Always	Often	Sometimes	Always	Often	45	Always	Often	Never	Always	Sometimes	Never	Never	Sometimes	Never	Always	29	Always	Always	Often	Always	Always	Often	Always
16	16-18	Female	1	Brahmin/Chhetri	1	Hindu	1	Married and living together	0	Cannot read and write	0	Secondary Level	0	Public	0	Nuclear	1	2.1	1		Always	Always	Always	Always	Always	Always	Sometimes	Sometimes	Always	Always	46	Always	Never	Never	Never	Never	Never	Never	Never	Never	Never	14	Sometimes	Never	Never	Never	Never	Never	Never
15	13-15	Female	1	Brahmin/Chhetri	1	Hindu	1	Married and living together	0	Higher secondary level	1	Higher secondary level	0	Public	0	Joint	0	2.48	0		Always	Always	Always	Often	Always	Always	Always	Sometimes	Always	Always	47	Sometimes	Often	Never	Never	Never	Rarely	Never	Never	Never	Often	19	Sometimes	Never	Never	Never	Never	Never	Never
14	13-15	Female	1	Janajati	2	Buddhist	0	Married and living together	0	Higher secondary level	1	University level	0	Public	0	Extended	0	2.78	0		Often	Sometimes	Often	Sometimes	Often	Always	Sometimes	Sometimes	Sometimes	Rarely	34	Rarely	Sometimes	Rarely	Rarely	Sometimes	Rarely	Sometimes	Sometimes	Never	Sometimes	24	Rarely	Never	Rarely	Sometimes	Rarely	Rarely	Rarely
16	16-18	Female	1	Brahmin/Chhetri	1	Hindu	1	Married and living together	0	Cannot read and write	0	Cannot read and write	1	Public	0	Extended	0	2.8	0		Always	Always	Sometimes	Always	Often	Always	Often	Sometimes	Always	Always	44	Sometimes	Sometimes	Never	Never	Never	Never	Never	Never	Never	Never	14	Never	Never	Never	Never	Never	Never	Never
14	13-15	Female	1	Brahmin/Chhetri	1	Hindu	1	Married and living together	0	Cannot read and write	0	Cannot read and write	1	Public	0	Nuclear	1	3	0		Often	Always	Often	Always	Always	Always	Often	Often	Always	Often	45	Often	Sometimes	Never	Never	Sometimes	Never	Never	Sometimes	Never	Never	19	Sometimes	Never	Never	Sometimes	Never	Never	Never
17	16-18	Female	1	Dalit	3	Christian	0	Married and living together	0	Can read and write (no formal education)	0	Primary level	1	Public	0	Nuclear	1	3.64	0		Always	Always	Sometimes	Always	Always	Always	Always	Sometimes	Always	Always	46	Rarely	Never	Never	Sometimes	Never	Never	Never	Never	Never	Rarely	14	Rarely	Rarely	Never	Often	Never	Never	Never
15	13-15	Female	1	Brahmin/Chhetri	1	Hindu	1	Married and living together	0	University level	1	University level	0	Private	1	Nuclear	1	3.59	0		Always	Always	Often	Sometimes	Rarely	Always	Sometimes	Rarely	Always	Always	39	Often	Sometimes	Never	Never	Sometimes	Rarely	Never	Sometimes	Sometimes	Never	22	Never	Never	Sometimes	Sometimes	Never	Never	Never
15	13-15	Male	0	Brahmin/Chhetri	1	Hindu	1	Married and living together	0	Higher secondary level	1	University level	0	Private	1	Nuclear	1	3.84	0		Always	Rarely	Always	Often	Always	Always	Always	Sometimes	Always	Often	43	Rarely	Rarely	Never	Never	Rarely	Rarely	Rarely	Rarely	Never	Rarely	17	Never	Never	Never	Often	Never	Never	Never
14	13-15	Male	0	Janajati	2	Hindu	1	Married and living together	0	Primary level	0	Secondary Level	0	Private	1	Nuclear	1	2.8	0		Always	Always	Sometimes	Rarely	Always	Sometimes	Rarely	Often	Always	Often	38	Never	Rarely	Sometimes	Rarely	Sometimes	Rarely	Sometimes	Sometimes	Sometimes	Rarely	24	Never	Never	Rarely	Never	Never	Never	Never
15	13-15	Male	0	Brahmin/Chhetri	1	Hindu	1	Married and living together	0	Higher secondary level	1	University level	0	Private	1	Nuclear	1	3.18	0		Often	Sometimes	Often	Often	Always	Always	Often	Often	Always	Often	42	Rarely	Always	Never	Never	Rarely	Rarely	Rarely	Rarely	Never	Rarely	20	Never	Never	Rarely	Rarely	Rarely	Never	Never
16	16-18	Female	1	Brahmin/Chhetri	1	Hindu	1	Married and living together	0	Cannot read and write	0	Cannot read and write	1	Public	0	Extended	0	2.38	1		Always	Always	Always	Always	Always	Always	Sometimes	Sometimes	Always	Rarely	43	Never	Never	Never	Never	Never	Never	Never	Rarely	Rarely	Rarely	13	Often	Never	Never	Never	Never	Never	Never
17	16-18	Female	1	Brahmin/Chhetri	1	Hindu	1	Married and living together	0	Can read and write (no formal education)	0	Secondary Level	0	Private	1	Joint	0	3.2	0		Always	Always	Sometimes	Rarely	Always	Always	Often	Often	Always	Always	43	Sometimes	Always	Often	Never	Rarely	Rarely	Sometimes	Sometimes	Rarely	Rarely	27	Never	Never	Rarely	Rarely	Rarely	Never	Never
16	16-18	Female	1	Janajati	2	Hindu	1	Married and living together	0	Higher secondary level	1	Higher secondary level	0	Public	0	Nuclear	1	2.9	0		Always	Always	Often	Always	Sometimes	Sometimes	Sometimes	Rarely	Always	Sometimes	38	Always	Never	Never	Never	Rarely	Rarely	Rarely	Never	Rarely	Often	21	Sometimes	Never	Never	Never	Never	Never	Never
15	13-15	Female	1	Brahmin/Chhetri	1	Hindu	1	Married and living together	0	Higher secondary level	1	Higher secondary level	0	Private	1	Nuclear	1	3.36	0		Always	Sometimes	Often	Often	Rarely	Always	Often	Sometimes	Often	Rarely	36	Often	Never	Never	Never	Never	Rarely	Never	Never	Never	Never	14	Never	Never	Never	Never	Never	Never	Never
16	16-18	Female	1	Janajati	2	Buddhist	0	Married and living together	0	Higher secondary level	1	Higher secondary level	0	Private	1	Nuclear	1	3.33	0		Always	Always	Sometimes	Always	Always	Always	Sometimes	Sometimes	Always	Always	44	Never	Sometimes	Never	Never	Sometimes	Rarely	Rarely	Never	Never	Never	16	Never	Never	Never	Never	Never	Never	Never
15	13-15	Male	0	Madhesi	3	Hindu	1	Married and living together	0	Cannot read and write	0	Can read and write (no formal education)	1	Public	0	Joint	0	2.84	0		Always	Always	Sometimes	Sometimes	Always	Always	Always	Sometimes	Always	Always	44	Never	Sometimes	Never	Never	Never	Never	Never	Never	Sometimes	Always	18	Always	Always	Sometimes	Often	Never	Never	Sometimes
15	13-15	Male	0	Janajati	2	Hindu	1	Married and living together	0	Secondary Level	1	University level	0	Private	1	Nuclear	1	2.8	0		Often	Sometimes	Rarely	Always	Often	Always	Always	Sometimes	Always	Always	41	Rarely	Always	Never	Never	Rarely	Rarely	Never	Rarely	Sometimes	Sometimes	22	Never	Rarely	Never	Rarely	Never	Never	Never
16	16-18	Male	0	Brahmin/Chhetri	1	Hindu	1	Married and living together	0	Secondary Level	1	Secondary Level	0	Public	0	Joint	0	2	1		Often	Always	Often	Always	Always	Always	Always	Often	Always	Always	47	Often	Sometimes	Rarely	Never	Never	Rarely	Never	Rarely	Never	Sometimes	20	Sometimes	Never	Never	Never	Never	Never	Never
16	16-18	Female	1	Janajati	2	Hindu	1	Married and living together	0	Secondary Level	1	Higher secondary level	0	Public	0	Extended	0	2.71	0		Often	Always	Often	Always	Often	Always	Always	Sometimes	Always	Often	44	Sometimes	Sometimes	Never	Never	Never	Never	Never	Never	Never	Never	14	Never	Never	Never	Never	Never	Never	Never
14	13-15	Female	1	Brahmin/Chhetri	1	Hindu	1	Married and living together	0	Higher secondary level	1	Higher secondary level	0	Private	1	Nuclear	1	3.15	0		Always	Always	Often	Often	Often	Always	Sometimes	Often	Always	Often	43	Never	Sometimes	Never	Never	Rarely	Sometimes	Rarely	Rarely	Never	Rarely	18	Never	Never	Never	Rarely	Never	Never	Never
15	13-15	Male	0	Janajati	2	Hindu	1	Married and living together	0	Higher secondary level	1	Higher secondary level	0	Private	1	Joint	0	2.8	0		Always	Always	Always	Always	Always	Always	Always	Often	Always	Always	49	Always	Sometimes	Never	Never	Rarely	Sometimes	Sometimes	Sometimes	Rarely	Sometimes	26	Rarely	Rarely	Never	Sometimes	Never	Never	Rarely
16	16-18	Male	0	Janajati	2	Buddhist	0	Married and living together	0	Can read and write (no formal education)	0	Can read and write (no formal education)	1	Public	0	Joint	0	2.25	1		Always	Always	Often	Always	Always	Always	Always	Often	Always	Always	48	Never	Sometimes	Never	Never	Never	Sometimes	Never	Never	Never	Never	14	Never	Never	Never	Sometimes	Never	Never	Always
15	13-15	Female	1	Janajati	2	Buddhist	0	Married and living together	0	Primary level	0	Primary level	1	Public	0	Nuclear	1				Sometimes	Rarely	Often	Sometimes	Sometimes	Always	Rarely	Rarely	Rarely	Rarely	28	Always	Often	Sometimes	Rarely	Never	Sometimes	Often	Sometimes	Never	Sometimes	29	Never	Never	Sometimes	Sometimes	Sometimes	Sometimes	Sometimes
17	16-18	Male	0	Janajati	2	Buddhist	0	Married and living together	0	Cannot read and write	0	Cannot read and write	1	Public	0	Nuclear	1	2.4	0		Sometimes	Never	Rarely	Sometimes	Always	Often	Never	Sometimes	Often	Often	30	Sometimes	Often	Never	Rarely	Rarely	Often	Often	Often	Rarely	Sometimes	29	Never	Never	Rarely	Often	Rarely	Rarely	Never
15	13-15	Male	0	Brahmin/Chhetri	1	Hindu	1	Married and living together	0	Secondary Level	1	Higher secondary level	0	Private	1	Nuclear	1	2.81	0		Always	Sometimes	Often	Often	Sometimes	Always	Always	Always	Often	Sometimes	41	Often	Never	Never	Never	Rarely	Rarely	Rarely	Rarely	Never	Sometimes	19	Rarely	Never	Never	Rarely	Never	Never	Never
15	13-15	Female	1	Janajati	2	Hindu	1	Widow/Widower	1	Secondary Level	1			Public	0	Nuclear	1	3.56	0		Always	Often	Always	Rarely	Rarely	Always	Always	Rarely	Always	Often	39	Sometimes	Rarely	Never	Never	Rarely	Often	Rarely	Often	Never	Always	25	Never	Never	Never	Never	Never	Never	Never
16	16-18	Male	0	Janajati	2	Christian	0	Married and living together	0	Cannot read and write	0	Can read and write (no formal education)	1	Private	1	Joint	0	2.7	0		Often	Always	Often	Often	Sometimes	Always	Often	Often	Often	Sometimes	40	Often	Rarely	Never	Never	Never	Never	Rarely	Never	Sometimes	Sometimes	19	Never	Never	Never	Rarely	Rarely	Rarely	Rarely
17	16-18	Female	1	Brahmin/Chhetri	1	Hindu	1	Widow/Widower	1	Cannot read and write	0			Public	0	Nuclear	1	2.8	0		Always	Never	Never	Sometimes	Always	Often	Sometimes	Sometimes	Always	Never	31	Sometimes	Often	Never	Never	Never	Often	Never	Often	Never	Sometimes	23	Sometimes	Rarely	Often	Never	Rarely	Never	Never
17	16-18	Male	0	Janajati	2	Hindu	1	Married and living together	0	Secondary Level	1	Higher secondary level	0	Public	0	Nuclear	1	2.99	0		Always	Always	Often	Always	Always	Always	Often	Always	Often	Often	46	Rarely	Always	Never	Never	Rarely	Rarely	Sometimes	Rarely	Sometimes	Sometimes	24	Rarely	Never	Often	Sometimes	Never	Never	Never
14	13-15	Female	1	Janajati	2	Hindu	1	Married and living together	0	Higher secondary level	1	University level	0	Public	0	Nuclear	1	3.35	0		Often	Sometimes	Often	Often	Sometimes	Always	Often	Sometimes	Often	Often	38	Never	Sometimes	Rarely	Never	Rarely	Sometimes	Never	Sometimes	Never	Sometimes	20	Rarely	Rarely	Never	Sometimes	Never	Never	Sometimes
15	13-15	Female	1	Brahmin/Chhetri	1	Buddhist	0	Married and living together	0	Can read and write (no formal education)	0	Secondary Level	0	Public	0	Joint	0	3.92	0		Always	Always	Often	Often	Often	Always	Rarely	Sometimes	Always	Sometimes	40	Always	Often	Never	Sometimes	Rarely	Sometimes	Never	Rarely	Never	Never	23	Never	Never	Never	Never	Never	Never	Never
13	13-15	Male	0	Brahmin/Chhetri	1	Hindu	1	Married and living together	0	Higher secondary level	1	Higher secondary level	0	Public	0	Nuclear	1	2.93	0		Always	Often	Sometimes	Sometimes	Sometimes	Always	Often	Rarely	Always	Always	39	Never	Sometimes	Never	Never	Rarely	Sometimes	Never	Rarely	Rarely	Sometimes	19	Rarely	Never	Rarely	Sometimes	Never	Never	Never
15	13-15	Male	0	Janajati	2	Others	0	Married but not living together	0	Can read and write (no formal education)	0	Can read and write (no formal education)	1	Public	0	Joint	0	2.69	0		Always	Always	Often	Often	Often	Always	Sometimes	Sometimes	Often	Always	42	Often	Often	Never	Never	Never	Never	Sometimes	Never	Never	Never	18	Never	Never	Never	Never	Never	Never	Never
16	16-18	Male	0	Brahmin/Chhetri	1	Christian	0	Married and living together	0	Higher secondary level	1	University level	0	Public	0	Nuclear	1	3.57	0		Always	Always	Always	Always	Always	Always	Often	Always	Always	Always	49	Never	Never	Never	Never	Rarely	Sometimes	Never	Never	Never	Sometimes	15	Never	Never	Never	Never	Never	Never	Never
16	16-18	Female	1	Brahmin/Chhetri	1	Hindu	1	Married and living together	0	Secondary Level	1	Secondary Level	0	Public	0	Joint	0	3.52	0		Always	Sometimes	Often	Always	Always	Always	Always	Sometimes	Often	Rarely	41	Often	Rarely	Never	Never	Rarely	Sometimes	Never	Never	Never	Rarely	18	Rarely	Rarely	Never	Never	Never	Never	Never
16	16-18	Male	0	Brahmin/Chhetri	1	Hindu	1	Married and living together	0	Primary level	0	Secondary Level	0	Public	0	Extended	0	2.64	0		Always	Sometimes	Always	Sometimes	Sometimes	Always	Sometimes	Sometimes	Sometimes	Always	38	Sometimes	Sometimes	Never	Never	Rarely	Never	Never	Never	Never	Always	19	Never	Rarely	Rarely	Rarely	Never	Never	Never
15	13-15	Female	1	Brahmin/Chhetri	1	Hindu	1	Married and living together	0	University level	1	University level	0	Private	1	Joint	0	2.6	0		Sometimes	Rarely	Never	Never	Sometimes	Always	Often	Rarely	Rarely	Sometimes	26	Often	Sometimes	Sometimes	Never	Sometimes	Rarely	Sometimes	Rarely	Sometimes	Never	25	Never	Never	Never	Rarely	Never	Never	Sometimes
14	13-15	Female	1	Brahmin/Chhetri	1	Christian	0	Married and living together	0	University level	1	Secondary Level	0	Public	0	Joint	0	2.25	1		Always	Always	Always	Often	Always	Always	Always	Sometimes	Always	Always	47	Sometimes	Often	Never	Never	Never	Rarely	Never	Never	Never	Often	19	Rarely	Never	Never	Never	Never	Never	Never
17	16-18	Male	0	Brahmin/Chhetri	1	Hindu	1	Married and living together	0	Higher secondary level	1	Secondary Level	0	Public	0	Joint	0	2.76	0		Often	Always	Often	Always	Always	Always	Always	Sometimes	Always	Often	45	Sometimes	Rarely	Never	Never	Never	Never	Never	Never	Never	Never	13	Sometimes	Rarely	Never	Never	Never	Never	Never
15	13-15	Male	0	Janajati	2	Hindu	1	Married and living together	0	Primary level	0	Can read and write (no formal education)	1	Public	0	Extended	0	3.33	0		Often	Always	Often	Always	Often	Always	Often	Sometimes	Often	Always	43	Never	Never	Never	Never	Rarely	Never	Never	Rarely	Never	Rarely	13	Never	Rarely	Rarely	Rarely	Never	Never	Never
15	13-15	Male	0	Brahmin/Chhetri	1	Hindu	1	Married and living together	0	Can read and write (no formal education)	0	Primary level	1	Public	0	Joint	0	2.63	0		Always	Always	Often	Always	Always	Always	Often	Sometimes	Always	Often	45	Never	Never	Never	Never	Never	Rarely	Never	Rarely	Never	Sometimes	14	Never	Rarely	Never	Rarely	Never	Never	Never
14	13-15	Male	0	Brahmin/Chhetri	1	Hindu	1	Married and living together	0	University level	1	University level	0	Private	1	Nuclear	1	3.48	0		Often	Rarely	Often	Always	Always	Always	Always	Sometimes	Often	Always	42	Often	Sometimes	Never	Never	Never	Rarely	Sometimes	Never	Never	Never	18	Rarely	Never	Never	Sometimes	Never	Never	Rarely
14	13-15	Male	0	Brahmin/Chhetri	1	Hindu	1	Married and living together	0	University level	1	University level	0	Private	1	Joint	0	3.65	0		Always	Never	Often	Sometimes	Always	Always	Rarely	Never	Always	Rarely	33	Always	Rarely	Rarely	Never	Sometimes	Never	Sometimes	Rarely	Always	Never	25	Rarely	Never	Rarely	Sometimes	Always	Always	Sometimes
13	13-15	Male	0	Janajati	2	Buddhist	0	Married but not living together	0	Secondary Level	1	Higher secondary level	0	Private	1	Nuclear	1	2.8	0		Always	Rarely	Often	Sometimes	Always	Always	Always	Often	Sometimes	Often	40	Often	Always	Rarely	Never	Never	Sometimes	Often	Often	Never	Often	29	Never	Rarely	Never	Sometimes	Never	Never	Never
15	13-15	Female	1	Janajati	2	Hindu	1	Married and living together	0	Secondary Level	1	Secondary Level	0	Public	0	Joint	0	2.48	0		Often	Always	Always	Always	Always	Always	Always	Sometimes	Always	Always	47	Never	Often	Never	Never	Never	Rarely	Never	Rarely	Rarely	Rarely	17	Sometimes	Never	Never	Never	Never	Never	Never
16	16-18	Male	0	Janajati	2	Buddhist	0	Married and living together	0	Cannot read and write	0	Can read and write (no formal education)	1	Public	0	Nuclear	1	2.55	0		Sometimes	Always	Sometimes	Always	Always	Always	Sometimes	Often	Often	Often	41	Sometimes	Sometimes	Rarely	Rarely	Never	Sometimes	Sometimes	Sometimes	Never	Sometimes	24	Often	Often	Often	Sometimes	Never	Often	Never
14	13-15	Female	1	Brahmin/Chhetri	1	Hindu	1	Married and living together	0	Secondary Level	1	Higher secondary level	0	Private	1	Joint	0	3.36	0		Always	Always	Often	Always	Always	Always	Always	Often	Always	Always	48	Never	Sometimes	Never	Never	Rarely	Rarely	Never	Sometimes	Never	Rarely	17	Never	Never	Never	Sometimes	Never	Never	Never
16	16-18	Male	0	Janajati	2	Others	0	Married and living together	0	Can read and write (no formal education)	0	Can read and write (no formal education)	1	Public	0	Extended	0	2.17	1		Always	Always	Always	Always	Always	Always	Always	Always	Always	Always	50	Always	Rarely	Sometimes	Never	Never	Never	Never	Never	Never	Always	21	Never	Never	Never	Never	Never	Never	Never
15	13-15	Male	0	Janajati	2	Hindu	1	Married and living together	0	Can read and write (no formal education)	0	Secondary Level	0	Private	1	Nuclear	1	2.67	0		Always	Never	Rarely	Often	Often	Sometimes	Sometimes	Never	Often	Often	31	Always	Always	Never	Never	Sometimes	Sometimes	Sometimes	Often	Never	Sometimes	29	Sometimes	Rarely	Never	Rarely	Never	Rarely	Never
14	13-15	Male	0	Brahmin/Chhetri	1	Hindu	1	Married and living together	0	Higher secondary level	1	Higher secondary level	0	Public	0	Joint	0	3.28	0		Always	Always	Always	Always	Always	Always	Always	Sometimes	Sometimes	Always	46	Always	Always	Rarely	Never	Never	Sometimes	Always	Always	Rarely	Sometimes	32	Never	Never	Never	Never	Never	Never	Never
17	16-18	Female	1	Janajati	2	Hindu	1	Married and living together	0	Cannot read and write	0	Secondary Level	0	Public	0	Joint	0				Always	Always	Often	Always	Always	Always	Sometimes	Often	Always	Sometimes	44	Never	Sometimes	Never	Never	Never	Never	Never	Never	Never	Never	12	Never	Never	Never	Never	Never	Never	Never
18	16-18	Female	1	Janajati	2	Hindu	1	Separated	1	Cannot read and write	0	Cannot read and write	1	Private	1	Nuclear	1	2.15	1		Sometimes	Always	Always	Always	Sometimes	Always	Often	Always	Always	Always	45	Never	Rarely	Never	Never	Never	Never	Never	Never	Never	Never	11	Never	Never	Never	Rarely	Never	Never	Never
16	16-18	Male	0	Brahmin/Chhetri	1	Hindu	1	Married and living together	0	Secondary Level	1	Higher secondary level	0	Public	0	Joint	0	3.63	0		Always	Often	Sometimes	Always	Often	Always	Often	Sometimes	Always	Often	42	Always	Sometimes	Rarely	Never	Rarely	Rarely	Rarely	Sometimes	Never	Always	26	Never	Never	Never	Never	Never	Always	Never
15	13-15	Female	1	Brahmin/Chhetri	1	Hindu	1	Married and living together	0	Cannot read and write	0	Secondary Level	0	Public	0	Nuclear	1	2.46	0		Often	Always	Always	Often	Always	Always	Often	Sometimes	Always	Always	45	Always	Sometimes	Never	Never	Sometimes	Sometimes	Sometimes	Sometimes	Never	Never	24	Never	Never	Never	Never	Never	Never	Never
16	16-18	Male	0	Janajati	2	Hindu	1	Married and living together	0	Secondary Level	1	Higher secondary level	0	Private	1	Joint	0	2.76	0		Always	Sometimes	Often	Sometimes	Rarely	Always	Often	Sometimes	Always	Often	38	Sometimes	Often	Rarely	Rarely	Sometimes	Rarely	Rarely	Often	Rarely	Rarely	26	Rarely	Never	Sometimes	Sometimes	Never	Rarely	Never
16	16-18	Male	0	Brahmin/Chhetri	1	Hindu	1	Married and living together	0	Secondary Level	1	Can read and write (no formal education)	1	Public	0	Joint	0	2.6	0		Always	Always	Always	Sometimes	Sometimes	Always	Always	Sometimes	Always	Always	44	Sometimes	Sometimes	Never	Never	Never	Sometimes	Never	Never	Sometimes	Sometimes	20	Never	Never	Never	Sometimes	Never	Never	Always
15	13-15	Male	0	Janajati	2	Christian	0	Married and living together	0	Cannot read and write	0	Can read and write (no formal education)	1	Public	0	Extended	0	2.6	0		Always	Always	Always	Always	Always	Often	Always	Always	Always	Always	49	Always	Sometimes	Never	Always	Never	Never	Never	Never	Never	Always	24	Never	Never	Always	Never	Always	Always	Never
15	13-15	Male	0	Brahmin/Chhetri	1	Hindu	1	Separated	1	Higher secondary level	1	Secondary Level	0	Public	0	Nuclear	1	3.78	0		Always	Sometimes	Rarely	Always	Never	Rarely	Always	Often	Always	Sometimes	35	Always	Sometimes	Never	Never	Never	Always	Rarely	Sometimes	Never	Always	27	Never	Never	Never	Never	Never	Never	Never
14	13-15	Female	1	Brahmin/Chhetri	1	Hindu	1	Married and living together	0	Higher secondary level	1	Secondary Level	0	Public	0	Nuclear	1	2.8	0		Always	Always	Often	Sometimes	Always	Always	Often	Sometimes	Always	Often	43	Rarely	Often	Never	Never	Never	Sometimes	Rarely	Rarely	Rarely	Always	23	Sometimes	Rarely	Never	Never	Never	Never	Never
14	13-15	Female	1	Brahmin/Chhetri	1	Hindu	1	Married and living together	0	University level	1	University level	0	Private	1	Joint	0	3.82	0		Always	Rarely	Sometimes	Rarely	Always	Always	Never	Rarely	Often	Always	34	Sometimes	Always	Rarely	Rarely	Rarely	Always	Always	Often	Often	Often	36	Never	Never	Rarely	Rarely	Never	Never	Rarely
14	13-15	Male	0	Brahmin/Chhetri	1	Hindu	1	Married and living together	0	Primary level	0	Primary level	1	Public	0	Joint	0	2.69	0		Always	Sometimes	Sometimes	Sometimes	Sometimes	Sometimes	Sometimes	Sometimes	Sometimes	Sometimes	32	Always	Rarely	Never	Never	Never	Never	Never	Sometimes	Never	Always	21	Never	Never	Never	Never	Never	Never	Never
14	13-15	Female	1	Janajati	2	Hindu	1	Married and living together	0	Higher secondary level	1	Higher secondary level	0	Public	0	Joint	0	2.82	0		Always	Always	Always	Often	Always	Always	Often	Sometimes	Often	Often	44	Never	Sometimes	Never	Never	Never	Sometimes	Sometimes	Sometimes	Never	Often	21	Never	Never	Never	Never	Never	Never	Never
18	16-18	Female	1	Dalit	3	Hindu	1	Married and living together	0	Secondary Level	1	Secondary Level	0	Public	0	Joint	0	2.36	1		Always	Always	Sometimes	Often	Sometimes	Always	Often	Often	Always	Often	42	Rarely	Always	Rarely	Rarely	Sometimes	Rarely	Sometimes	Sometimes	Sometimes	Sometimes	28	Never	Never	Never	Never	Never	Never	Never
16	16-18	Female	1	Janajati	2	Hindu	1	Married and living together	0	Cannot read and write	0	Secondary Level	0	Public	0	Nuclear	1	2.29	1		Always	Always	Sometimes	Sometimes	Always	Often	Always	Sometimes	Sometimes	Often	40	Rarely	Always	Sometimes	Rarely	Sometimes	Often	Rarely	Often	Sometimes	Sometimes	31	Never	Never	Never	Never	Never	Never	Never
15	13-15	Male	0	Brahmin/Chhetri	1	Hindu	1	Married and living together	0	Can read and write (no formal education)	0	Higher secondary level	0	Public	0	Joint	0	3.15	0		Always	Always	Always	Always	Often	Always	Sometimes	Always	Always	Often	46	Always	Sometimes	Never	Never	Never	Never	Never	Never	Sometimes	Often	21	Sometimes	Often	Sometimes	Rarely	Never	Never	Rarely
15	13-15	Female	1	Brahmin/Chhetri	1	Hindu	1	Married and living together	0	Secondary Level	1	Secondary Level	0	Public	0	Extended	0	2.84	0		Always	Always	Always	Always	Always	Always	Sometimes	Sometimes	Always	Always	46	Always	Never	Never	Never	Never	Never	Never	Never	Never	Never	14	Sometimes	Never	Never	Never	Never	Never	Never
14	13-15	Male	0	Janajati	2	Hindu	1	Married and living together	0	Secondary Level	1	Secondary Level	0	Private	1	Extended	0	3.16	0		Always	Always	Always	Always	Always	Always	Always	Always	Always	Sometimes	48	Always	Sometimes	Never	Never	Never	Rarely	Never	Rarely	Never	Never	18	Never	Never	Never	Never	Never	Never	Never
15	13-15	Male	0	Janajati	2	Hindu	1	Married and living together	0	Cannot read and write	0	University level	0	Private	1	Joint	0	2.68	0		Always	Always	Sometimes	Always	Always	Always	Rarely	Sometimes	Often	Often	41	Sometimes	Often	Never	Never	Rarely	Never	Sometimes	Rarely	Never	Never	19	Rarely	Never	Sometimes	Sometimes	Never	Never	Rarely
15	13-15	Female	1	Janajati	2	Hindu	1	Separated	1	Cannot read and write	0	Cannot read and write	1	Private	1	Joint	0	2.53	0		Sometimes	Always	Always	Always	Sometimes	Always	Always	Always	Rarely	Always	43	Always	Never	Rarely	Never	Sometimes	Rarely	Never	Sometimes	Never	Sometimes	22	Never	Never	Never	Never	Rarely	Never	Rarely
16	16-18	Female	1	Dalit	3	Hindu	1	Married and living together	0	Primary level	0	Primary level	1	Public	0	Nuclear	1	3.6	0		Always	Always	Often	Often	Always	Always	Often	Often	Always	Always	46	Sometimes	Sometimes	Never	Never	Never	Rarely	Rarely	Rarely	Never	Rarely	18	Never	Never	Never	Rarely	Never	Never	Never
16	16-18	Female	1	Brahmin/Chhetri	1	Hindu	1	Married and living together	0	Can read and write (no formal education)	0	Primary level	1	Public	0	Joint	0	2.64	0		Always	Often	Sometimes	Often	Sometimes	Always	Sometimes	Sometimes	Often	Often	38	Always	Rarely	Sometimes	Never	Never	Sometimes	Rarely	Never	Rarely	Always	25	Never	Never	Rarely	Never	Never	Never	Never
13	13-15	Female	1	Dalit	3	Hindu	1	Married and living together	0	Cannot read and write	0	Primary level	1	Public	0	Joint	0	2.49	0		Often	Rarely	Never	Never	Always	Rarely	Never	Rarely	Rarely	Rarely	22	Always	Always	Often	Often	Always	Often	Often	Always	Always	Always	46	Often	Always	Always	Sometimes	Rarely	Often	Sometimes
16	16-18	Male	0	Janajati	2	Hindu	1	Married and living together	0	Higher secondary level	1	Higher secondary level	0	Private	1	Nuclear	1	3.24	0		Often	Always	Often	Always	Always	Always	Often	Sometimes	Sometimes	Often	42	Always	Sometimes	Never	Never	Rarely	Rarely	Sometimes	Rarely	Never	Rarely	22	Never	Never	Never	Often	Never	Never	Never
16	16-18	Male	0	Janajati	2	Hindu	1	Married and living together	0	Cannot read and write	0	Cannot read and write	1	Public	0	Joint	0	2	1		Always	Always	Always	Always	Always	Always	Always	Sometimes	Always	Sometimes	46	Never	Never	Never	Never	Never	Never	Sometimes	Sometimes	Never	Sometimes	16	Never	Never	Never	Sometimes	Never	Never	Always
15	13-15	Female	1	Janajati	2	Hindu	1	Married and living together	0	Cannot read and write	0	Cannot read and write	1	Public	0	Extended	0	2.4	0		Often	Always	Sometimes	Sometimes	Always	Always	Sometimes	Sometimes	Always	Sometimes	39	Never	Sometimes	Never	Never	Never	Never	Never	Never	Sometimes	Sometimes	16	Never	Sometimes	Never	Never	Never	Never	Never
16	16-18	Female	1	Janajati	2	Christian	0	Married and living together	0	Can read and write (no formal education)	0	Primary level	1	Public	0	Joint	0	2.8	0		Always	Always	Sometimes	Always	Always	Always	Often	Sometimes	Often	Often	43	Never	Sometimes	Never	Never	Never	Never	Never	Never	Sometimes	Never	14	Sometimes	Never	Sometimes	Sometimes	Never	Never	Never
17	16-18	Male	0	Janajati	2	Hindu	1	Married and living together	0	Secondary Level	1	Secondary Level	0	Private	1	Nuclear	1	3.84	0		Often	Sometimes	Often	Often	Rarely	Always	Rarely	Rarely	Often	Sometimes	33	Sometimes	Always	Rarely	Sometimes	Sometimes	Rarely	Rarely	Often	Rarely	Often	30	Never	Never	Never	Sometimes	Never	Never	Never
14	13-15	Female	1	Janajati	2	Hindu	1	Married and living together	0	Secondary Level	1	Higher secondary level	0	Private	1	Joint	0	2.72	0		Often	Always	Often	Often	Always	Always	Sometimes	Rarely	Always	Always	42	Never	Rarely	Never	Rarely	Never	Never	Never	Rarely	Never	Never	13	Never	Never	Never	Rarely	Never	Never	Never
16	16-18	Female	1	Dalit	3	Hindu	1	Married and living together	0	Cannot read and write	0	Cannot read and write	1	Public	0	Nuclear	1	2.23	1		Always	Always	Always	Always	Always	Always	Sometimes	Sometimes	Always	Always	46	Always	Never	Never	Never	Never	Never	Never	Never	Never	Never	14	Sometimes	Never	Never	Never	Never	Never	Never
15	13-15	Male	0	Brahmin/Chhetri	1	Hindu	1	Married and living together	0	Higher secondary level	1	Higher secondary level	0	Private	1	Nuclear	1	3.87	0		Always	Sometimes	Often	Often	Sometimes	Always	Always	Always	Often	Often	42	Often	Never	Never	Never	Rarely	Rarely	Never	Sometimes	Never	Sometimes	19	Rarely	Never	Never	Rarely	Never	Rarely	Never
16	16-18	Male	0	Brahmin/Chhetri	1	Hindu	1	Married and living together	0	Can read and write (no formal education)	0	Secondary Level	0	Public	0	Nuclear	1	3.6	0		Always	Always	Often	Always	Always	Always	Always	Often	Always	Always	48	Rarely	Rarely	Never	Never	Never	Rarely	Never	Rarely	Never	Sometimes	16	Never	Never	Never	Never	Never	Never	Rarely
15	13-15	Female	1	Brahmin/Chhetri	1	Hindu	1	Married and living together	0	Higher secondary level	1	Secondary Level	0	Public	0	Joint	0	2.68	0		Always	Often	Sometimes	Always	Always	Always	Always	Often	Always	Always	46	Rarely	Rarely	Never	Never	Rarely	Rarely	Rarely	Rarely	Never	Never	16	Never	Never	Never	Never	Never	Never	Never
17	16-18	Male	0	Brahmin/Chhetri	1	Hindu	1	Married and living together	0	Can read and write (no formal education)	0	Higher secondary level	0	Private	1	Joint	0	2.75	0		Always	Sometimes	Never	Always	Always	Always	Sometimes	Rarely	Often	Rarely	35	Sometimes	Often	Never	Rarely	Rarely	Never	Often	Sometimes	Often	Rarely	26	Rarely	Never	Rarely	Rarely	Never	Rarely	Never
15	13-15	Female	1	Brahmin/Chhetri	1	Hindu	1	Married and living together	0	Can read and write (no formal education)	0	Secondary Level	0	Public	0	Joint	0	2.45	0		Always	Always	Always	Always	Always	Always	Always	Always	Always	Always	50	Always	Sometimes	Never	Never	Rarely	Often	Sometimes	Never	Never	Sometimes	24	Never	Never	Never	Never	Never	Never	Never
18	16-18	Female	1	Brahmin/Chhetri	1	Hindu	1	Separated	1	Primary level	0	Primary level	1	Public	0	Extended	0	2.58	0		Never	Always	Often	Always	Sometimes	Always	Sometimes	Always	Often	Always	40	Sometimes	Never	Never	Sometimes	Sometimes	Sometimes	Never	Sometimes	Never	Often	23	Never	Never	Sometimes	Sometimes	Never	Never	Never
16	16-18	Female	1	Janajati	2	Hindu	1	Married and living together	0	Secondary Level	1	Secondary Level	0	Public	0	Nuclear	1	3	0		Always	Always	Sometimes	Always	Rarely	Always	Sometimes	Never	Always	Always	39	Often	Often	Never	Sometimes	Often	Often	Rarely	Often	Sometimes	Often	33	Never	Never	Never	Never	Sometimes	Rarely	Never
15	13-15	Female	1	Dalit	3	Hindu	1	Married and living together	0	Secondary Level	1	Secondary Level	0	Public	0	Joint	0	2.72	0		Always	Always	Sometimes	Always	Often	Always	Often	Sometimes	Always	Always	44	Sometimes	Sometimes	Never	Never	Never	Never	Never	Never	Never	Never	14	Never	Never	Never	Never	Never	Never	Never
15	13-15	Male	0	Brahmin/Chhetri	1	Hindu	1	Married and living together	0	Cannot read and write	0	Secondary Level	0	Public	0	Nuclear	1	3	0		Always	Always	Often	Always	Always	Always	Always	Often	Always	Often	47	Always	Always	Never	Never	Never	Never	Never	Never	Never	Sometimes	20	Always	Sometimes	Never	Never	Never	Never	Never
14	13-15	Female	1	Brahmin/Chhetri	1	Hindu	1	Married and living together	0	University level	1	Higher secondary level	0	Private	1	Nuclear	1	3.04	0		Always	Often	Often	Always	Always	Always	Often	Sometimes	Always	Often	44	Always	Sometimes	Rarely	Never	Rarely	Rarely	Sometimes	Rarely	Sometimes	Rarely	25	Never	Rarely	Never	Never	Never	Never	Never
15	13-15	Female	1	Brahmin/Chhetri	1	Hindu	1	Married and living together	0	Secondary Level	1	Secondary Level	0	Public	0	Joint	0	3.6	0		Always	Often	Often	Always	Sometimes	Always	Sometimes	Sometimes	Always	Sometimes	40	Often	Always	Rarely	Rarely	Sometimes	Often	Never	Sometimes	Often	Always	33	Never	Never	Never	Sometimes	Never	Often	Often
16	16-18	Male	0	Madhesi	3	Hindu	1	Married and living together	0	Cannot read and write	0	Secondary Level	0	Public	0	Nuclear	1	3.6	0		Always	Always	Always	Always	Always	Always	Always	Always	Always	Always	50	Never	Sometimes	Never	Never	Never	Never	Never	Never	Never	Never	12	Never	Never	Never	Never	Never	Never	Never
15	13-15	Female	1	Brahmin/Chhetri	1	Hindu	1	Married but not living together	0	University level	1	University level	0	Private	1	Joint	0	2.83	0		Often	Always	Sometimes	Often	Rarely	Always	Always	Sometimes	Often	Often	39	Often	Sometimes	Rarely	Never	Often	Rarely	Sometimes	Sometimes	Never	Rarely	25	Never	Never	Never	Rarely	Rarely	Never	Sometimes
16	16-18	Male	0	Brahmin/Chhetri	1	Hindu	1	Married and living together	0	Can read and write (no formal education)	0	Secondary Level	0	Public	0	Extended	0	3.5	0		Always	Always	Often	Always	Always	Always	Always	Always	Always	Always	49	Always	Sometimes	Never	Never	Never	Never	Never	Always	Rarely	Always	25	Always	Sometimes	Never	Often	Never	Never	Never
16	16-18	Male	0	Madhesi	3	Hindu	1	Married and living together	0	Primary level	0	Secondary Level	0	Public	0	Nuclear	1	3.6	0		Always	Always	Sometimes	Always	Always	Always	Always	Sometimes	Always	Often	45	Always	Often	Never	Never	Rarely	Rarely	Sometimes	Often	Never	Always	28	Never	Never	Never	Never	Never	Never	Never
16	16-18	Male	0	Madhesi	3	Hindu	1	Married and living together	0	Cannot read and write	0	Secondary Level	0	Public	0	Joint	0	3.15	0		Always	Always	Often	Always	Always	Always	Always	Often	Always	Sometimes	46	Never	Never	Never	Never	Never	Never	Never	Never	Never	Never	10	Never	Never	Never	Sometimes	Never	Never	Sometimes
17	16-18	Male	0	Janajati	2	Buddhist	0	Widow/Widower	1	Can read and write (no formal education)	0			Public	0	Extended	0	2.06	1		Always	Always	Always	Always	Always	Always	Always	Always	Always	Always	50	Sometimes	Always	Sometimes	Sometimes	Always	Never	Never	Sometimes	Sometimes	Always	32	Rarely	Sometimes	Never	Never	Rarely	Never	Never
18	16-18	Male	0	Brahmin/Chhetri	1	Hindu	1	Married and living together	0	Secondary Level	1	Can read and write (no formal education)	1	Public	0	Nuclear	1	3.2	0		Always	Always	Often	Always	Always	Always	Always	Always	Always	Always	49	Sometimes	Rarely	Never	Never	Never	Never	Never	Sometimes	Rarely	Sometimes	18	Rarely	Rarely	Never	Sometimes	Never	Never	Never
16	16-18	Male	0	Brahmin/Chhetri	1	Hindu	1	Married and living together	0	Can read and write (no formal education)	0	Higher secondary level	0	Public	0	Nuclear	1	2.82	0		Always	Often	Rarely	Rarely	Always	Often	Always	Rarely	Sometimes	Rarely	34	Often	Sometimes	Never	Rarely	Often	Rarely	Sometimes	Often	Never	Often	28	Sometimes	Never	Rarely	Often	Sometimes	Always	Rarely
15	13-15	Female	1	Brahmin/Chhetri	1	Hindu	1	Married and living together	0	Cannot read and write	0	Primary level	1	Public	0	Nuclear	1	2.91	0		Always	Always	Always	Sometimes	Sometimes	Often	Always	Sometimes	Sometimes	Often	40	Rarely	Always	Sometimes	Rarely	Sometimes	Often	Rarely	Sometimes	Rarely	Sometimes	29	Never	Never	Never	Never	Never	Never	Never
16	16-18	Female	1	Others	3	Hindu	1	Married and living together	0	Secondary Level	1	Higher secondary level	0	Private	1	Nuclear	1	2.4	0		Always	Always	Always	Often	Always	Always	Rarely	Sometimes	Always	Often	43	Rarely	Never	Never	Never	Never	Sometimes	Never	Sometimes	Never	Rarely	16	Never	Never	Never	Never	Never	Never	Never
17	16-18	Male	0	Brahmin/Chhetri	1	Hindu	1	Married and living together	0	Cannot read and write	0	Can read and write (no formal education)	1	Public	0	Joint	0	2.6	0		Always	Always	Never	Sometimes	Always	Always	Always	Always	Always	Often	43	Sometimes	Sometimes	Never	Never	Sometimes	Never	Never	Rarely	Never	Sometimes	19	Never	Never	Never	Sometimes	Never	Never	Never
15	13-15	Female	1	Brahmin/Chhetri	1	Hindu	1	Married and living together	0	Secondary Level	1	University level	0	Public	0	Joint	0	3.5	0		Often	Often	Always	Often	Always	Always	Always	Often	Often	Sometimes	43	Sometimes	Rarely	Never	Never	Never	Sometimes	Never	Rarely	Rarely	Sometimes	19	Rarely	Rarely	Never	Rarely	Never	Rarely	Rarely
14	13-15	Male	0	Brahmin/Chhetri	1	Hindu	1	Married but not living together	0	Primary level	0	Can read and write (no formal education)	1	Public	0	Nuclear	1				Often	Often	Often	Sometimes	Often	Always	Sometimes	Often	Always	Often	40	Always	Sometimes	Never	Never	Sometimes	Sometimes	Rarely	Sometimes	Never	Always	27	Rarely	Rarely	Rarely	Sometimes	Rarely	Never	Rarely
16	16-18	Male	0	Janajati	2	Buddhist	0	Married and living together	0	Primary level	0	Secondary Level	0	Public	0	Nuclear	1	3.28	0		Always	Always	Often	Always	Always	Always	Always	Always	Always	Always	49	Often	Often	Never	Rarely	Sometimes	Never	Never	Never	Rarely	Never	20	Never	Never	Never	Sometimes	Never	Never	Never
16	16-18	Male	0	Brahmin/Chhetri	1	Hindu	1	Married and living together	0	Higher secondary level	1	Secondary Level	0	Public	0	Nuclear	1	3.8	0		Always	Often	Often	Always	Always	Always	Sometimes	Often	Always	Always	45	Always	Never	Never	Never	Never	Sometimes	Never	Rarely	Rarely	Rarely	19	Never	Never	Never	Sometimes	Never	Never	Never
14	13-15	Female	1	Brahmin/Chhetri	1	Hindu	1	Married and living together	0	Secondary Level	1	Higher secondary level	0	Private	1	Joint	0	2.84	0		Always	Always	Often	Always	Always	Always	Always	Often	Always	Often	47	Never	Sometimes	Never	Never	Rarely	Rarely	Never	Sometimes	Never	Rarely	17	Never	Never	Never	Sometimes	Never	Never	Never
15	13-15	Female	1	Brahmin/Chhetri	1	Hindu	1	Married but not living together	0	Secondary Level	1	Secondary Level	0	Public	0	Extended	0	2.8	0		Always	Often	Sometimes	Sometimes	Always	Sometimes	Sometimes	Often	Often	Sometimes	37	Rarely	Rarely	Never	Never	Sometimes	Sometimes	Never	Rarely	Never	Rarely	18	Sometimes	Sometimes	Never	Never	Never	Rarely	Never
16	16-18	Male	0	Brahmin/Chhetri	1	Hindu	1	Married and living together	0	Higher secondary level	1	Secondary Level	0	Private	1	Nuclear	1	3.92	0		Always	Rarely	Often	Often	Often	Often	Sometimes	Rarely	Sometimes	Sometimes	34	Often	Always	Never	Never	Sometimes	Sometimes	Sometimes	Rarely	Never	Often	27	Rarely	Sometimes	Never	Sometimes	Never	Never	Never
15	13-15	Female	1	Brahmin/Chhetri	1	Hindu	1	Married and living together	0	Primary level	0	Can read and write (no formal education)	1	Public	0	Extended	0	2.13	1		Often	Always	Often	Always	Always	Always	Always	Often	Always	Sometimes	45	Often	Sometimes	Never	Never	Sometimes	Never	Never	Sometimes	Never	Never	19	Sometimes	Never	Never	Sometimes	Never	Never	Never
15	13-15	Female	1	Janajati	2	Hindu	1	Married and living together	0	Secondary Level	1	University level	0	Public	0	Nuclear	1	2.6	0		Always	Always	Often	Often	Always	Always	Always	Always	Always	Often	47	Rarely	Rarely	Never	Never	Never	Rarely	Rarely	Sometimes	Rarely	Rarely	18	Sometimes	Sometimes	Never	Never	Sometimes	Never	Never
16	16-18	Male	0	Janajati	2	Hindu	1	Married and living together	0	Can read and write (no formal education)	0	Can read and write (no formal education)	1	Private	1	Nuclear	1	2.8	0		Always	Always	Sometimes	Sometimes	Often	Always	Always	Sometimes	Often	Sometimes	40	Never	Often	Never	Never	Sometimes	Rarely	Rarely	Sometimes	Never	Rarely	20	Never	Never	Never	Rarely	Never	Never	Never
16	16-18	Male	0	Janajati	2	Hindu	1	Married and living together	0	Secondary Level	1	Secondary Level	0	Private	1	Nuclear	1	2.5	0		Always	Often	Often	Sometimes	Often	Always	Often	Rarely	Sometimes	Often	38	Always	Rarely	Never	Never	Never	Sometimes	Sometimes	Sometimes	Never	Rarely	22	Never	Never	Never	Never	Never	Never	Never
15	13-15	Female	1	Brahmin/Chhetri	1	Hindu	1	Married and living together	0	Can read and write (no formal education)	0	University level	0	Public	0	Extended	0	2.35	1		Always	Always	Always	Often	Sometimes	Always	Often	Sometimes	Often	Always	43	Rarely	Rarely	Never	Never	Never	Sometimes	Never	Never	Never	Never	14	Rarely	Never	Never	Never	Never	Never	Never
15	13-15	Male	0	Brahmin/Chhetri	1	Hindu	1	Married and living together	0	Can read and write (no formal education)	0	Primary level	1	Public	0	Nuclear	1	3.15	0		Always	Always	Often	Always	Always	Always	Sometimes	Often	Always	Always	46	Always	Never	Never	Never	Never	Sometimes	Never	Sometimes	Rarely	Rarely	20	Never	Never	Never	Sometimes	Never	Never	Never
17	16-18	Male	0	Brahmin/Chhetri	1	Hindu	1	Married and living together	0	Cannot read and write	0	Primary level	1	Public	0	Extended	0	1.6	1		Always	Sometimes	Sometimes	Sometimes	Sometimes	Always	Always	Never	Always	Often	37	Rarely	Never	Never	Often	Never	Never	Never	Never	Never	Never	14	Never	Rarely	Never	Rarely	Never	Never	Never
18	16-18	Male	0	Brahmin/Chhetri	1	Hindu	1	Married and living together	0	Primary level	0	Secondary Level	0	Public	0	Joint	0	3.6	0		Always	Always	Sometimes	Always	Sometimes	Always	Rarely	Sometimes	Often	Often	39	Sometimes	Never	Never	Never	Never	Never	Never	Rarely	Rarely	Rarely	15	Never	Rarely	Never	Rarely	Sometimes	Never	Rarely
14	13-15	Female	1	Janajati	2	Hindu	1	Married but not living together	0	Secondary Level	1	Higher secondary level	0	Private	1	Nuclear	1	2.93	0		Sometimes	Rarely	Never	Never	Sometimes	Sometimes	Never	Never	Sometimes	Sometimes	21	Sometimes	Always	Sometimes	Sometimes	Often	Always	Always	Always	Sometimes	Always	41	Sometimes	Often	Always	Often	Never	Sometimes	Sometimes
15	13-15	Female	1	Madhesi	3	Hindu	1	Married and living together	0	Primary level	0	Can read and write (no formal education)	1	Public	0	Nuclear	1	2.45	0		Often	Always	Sometimes	Rarely	Often	Always	Rarely	Often	Often	Sometimes	36	Never	Often	Never	Never	Rarely	Sometimes	Rarely	Sometimes	Never	Often	22	Always	Never	Never	Never	Never	Never	Never
15	13-15	Male	0	Brahmin/Chhetri	1	Hindu	1	Married and living together	0	Secondary Level	1	Secondary Level	0	Private	1	Nuclear	1	3.2	0		Sometimes	Rarely	Rarely	Often	Sometimes	Always	Sometimes	Never	Rarely	Often	29	Often	Always	Rarely	Rarely	Rarely	Sometimes	Often	Often	Sometimes	Rarely	31	Sometimes	Rarely	Sometimes	Never	Rarely	Never	Rarely
16	16-18	Male	0	Madhesi	3	Hindu	1	Married and living together	0	Cannot read and write	0	Primary level	1	Public	0	Nuclear	1	2.6	0		Always	Often	Sometimes	Sometimes	Always	Always	Always	Sometimes	Sometimes	Sometimes	39	Sometimes	Often	Sometimes	Sometimes	Sometimes	Sometimes	Rarely	Never	Never	Rarely	25	Never	Rarely	Never	Never	Never	Never	Never
16	16-18	Male	0	Brahmin/Chhetri	1	Hindu	1	Married and living together	0	Secondary Level	1	Primary level	1	Public	0	Joint	0	2	1		Always	Always	Always	Always	Always	Always	Always	Always	Always	Always	50	Always	Never	Never	Never	Never	Never	Never	Always	Never	Always	22	Sometimes	Never	Never	Never	Never	Never	Never
14	13-15	Male	0	Janajati	2	Hindu	1	Married but not living together	0	Higher secondary level	1	Can read and write (no formal education)	1	Private	1	Nuclear	1	2.84	0		Often	Often	Sometimes	Always	Always	Always	Sometimes	Sometimes	Often	Always	41	Often	Always	Sometimes	Never	Never	Rarely	Sometimes	Never	Never	Never	22	Rarely	Never	Never	Sometimes	Never	Never	Rarely
15	13-15	Female	1	Janajati	2	Hindu	1	Married and living together	0	University level	1	Can read and write (no formal education)	1	Public	0	Nuclear	1	3.06	0		Always	Always	Often	Often	Always	Always	Often	Sometimes	Often	Always	44	Rarely	Sometimes	Rarely	Never	Sometimes	Rarely	Rarely	Sometimes	Rarely	Rarely	22	Never	Rarely	Rarely	Sometimes	Never	Never	Never
15	13-15	Female	1	Brahmin/Chhetri	1	Hindu	1	Divorced	1	Primary level	0	Primary level	1	Public	0	Extended	0	2.49	0		Sometimes	Always	Never	Always	Often	Often	Sometimes	Never	Sometimes	Sometimes	32	Often	Always	Sometimes	Often	Often	Sometimes	Often	Often	Sometimes	Often	38	Often	Sometimes	Never	Sometimes	Rarely	Sometimes	Rarely
16	16-18	Female	1	Brahmin/Chhetri	1	Hindu	1	Separated	1	Higher secondary level	1	Secondary Level	0	Public	0	Nuclear	1	2.63	0		Often	Always	Sometimes	Often	Often	Always	Often	Often	Always	Sometimes	41	Sometimes	Sometimes	Never	Often	Sometimes	Sometimes	Sometimes	Rarely	Rarely	Sometimes	27	Rarely	Sometimes	Rarely	Rarely	Rarely	Never	Never
13	13-15	Male	0	Madhesi	3	Hindu	1	Married and living together	0	Cannot read and write	0	Primary level	1	Public	0	Nuclear	1	2.56	0		Sometimes	Never	Never	Always	Sometimes	Always	Always	Never	Sometimes	Sometimes	30	Sometimes	Never	Sometimes	Sometimes	Always	Sometimes	Sometimes	Always	Sometimes	Always	34	Sometimes	Never	Sometimes	Sometimes	Sometimes	Never	Often
16	16-18	Male	0	Brahmin/Chhetri	1	Hindu	1	Married and living together	0	Secondary Level	1	Secondary Level	0	Private	1	Joint	0	2.63	0		Always	Often	Rarely	Sometimes	Always	Always	Sometimes	Sometimes	Always	Always	40	Always	Often	Never	Rarely	Sometimes	Often	Always	Sometimes	Often	Rarely	33	Rarely	Rarely	Rarely	Sometimes	Often	Sometimes	Often
14	13-15	Female	1	Brahmin/Chhetri	1	Hindu	1	Married and living together	0	University level	1	University level	0	Public	0	Joint	0	3.73	0		Always	Sometimes	Rarely	Never	Often	Always	Rarely	Rarely	Sometimes	Rarely	29	Often	Always	Rarely	Always	Always	Always	Always	Always	Sometimes	Always	44	Sometimes	Rarely	Sometimes	Never	Always	Sometimes	Sometimes
16	16-18	Male	0	Brahmin/Chhetri	1	Hindu	1	Married and living together	0	Secondary Level	1	Secondary Level	0	Private	1	Nuclear	1	2.9	0		Always	Sometimes	Rarely	Sometimes	Always	Always	Rarely	Sometimes	Always	Sometimes	36	Sometimes	Always	Rarely	Sometimes	Always	Rarely	Rarely	Rarely	Sometimes	Sometimes	30	Rarely	Never	Sometimes	Never	Never	Rarely	Never
15	13-15	Male	0	Brahmin/Chhetri	1	Hindu	1	Married and living together	0	Cannot read and write	0	Can read and write (no formal education)	1	Public	0	Joint	0	3.3	0		Always	Never	Rarely	Always	Always	Always	Sometimes	Rarely	Always	Always	38	Never	Sometimes	Never	Never	Never	Never	Sometimes	Sometimes	Never	Rarely	17	Always	Always	Always	Often	Always	Always	Sometimes
15	13-15	Male	0	Brahmin/Chhetri	1	Hindu	1	Married and living together	0	Higher secondary level	1	University level	0	Private	1	Nuclear	1	2.98	0		Often	Sometimes	Often	Never	Often	Always	Sometimes	Rarely	Always	Always	36	Never	Sometimes	Rarely	Never	Rarely	Sometimes	Never	Sometimes	Never	Sometimes	20	Never	Rarely	Never	Rarely	Never	Never	Never
15	13-15	Male	0	Janajati	2	Hindu	1	Widow/Widower	1	Secondary Level	1			Private	1	Nuclear	1	3.58	0		Always	Sometimes	Sometimes	Always	Always	Always	Always	Rarely	Sometimes	Sometimes	39	Often	Always	Rarely	Sometimes	Sometimes	Rarely	Never	Always	Never	Sometimes	29	Never	Never	Never	Never	Never	Rarely	Rarely
16	16-18	Female	1	Brahmin/Chhetri	1	Hindu	1	Married and living together	0	Can read and write (no formal education)	0	Cannot read and write	1	Public	0	Nuclear	1	2.51	0		Often	Rarely	Always	Often	Often	Always	Always	Often	Often	Often	41	Sometimes	Sometimes	Never	Never	Sometimes	Sometimes	Sometimes	Never	Sometimes	Often	25	Never	Never	Never	Never	Never	Never	Never
15	13-15	Female	1	Janajati	2	Hindu	1	Married but not living together	0	Secondary Level	1	Can read and write (no formal education)	1	Public	0	Joint	0	2.18	1		Always	Often	Sometimes	Often	Always	Always	Often	Often	Always	Always	44	Never	Sometimes	Rarely	Sometimes	Rarely	Sometimes	Sometimes	Sometimes	Sometimes	Always	28	Never	Never	Never	Never	Never	Never	Never
15	13-15	Female	1	Janajati	2	Buddhist	0	Married but not living together	0	Can read and write (no formal education)	0	Can read and write (no formal education)	1	Private	1	Nuclear	1				Always	Sometimes	Rarely	Rarely	Sometimes	Always	Often	Never	Always	Sometimes	33	Always	Always	Sometimes	Often	Sometimes	Rarely	Never	Sometimes	Never	Never	28	Never	Never	Never	Sometimes	Never	Never	Rarely
14	13-15	Female	1	Brahmin/Chhetri	1	Hindu	1	Married and living together	0	Secondary Level	1	Secondary Level	0	Public	0	Nuclear	1	2.78	0		Often	Always	Sometimes	Sometimes	Often	Always	Rarely	Sometimes	Often	Often	37	Never	Sometimes	Never	Never	Rarely	Rarely	Rarely	Never	Never	Often	18	Never	Rarely	Never	Never	Never	Never	Never
14	13-15	Female	1	Brahmin/Chhetri	1	Hindu	1	Married and living together	0	University level	1	University level	0	Public	0	Nuclear	1	3.5	0		Always	Sometimes	Rarely	Rarely	Always	Always	Often	Rarely	Always	Always	38	Often	Always	Rarely	Rarely	Always	Always	Always	Always	Rarely	Always	40	Never	Rarely	Never	Never	Sometimes	Never	Rarely
14	13-15	Female	1	Janajati	2	Buddhist	0	Married and living together	0	Higher secondary level	1	Higher secondary level	0	Private	1	Nuclear	1	2.95	0		Always	Sometimes	Always	Always	Always	Always	Sometimes	Sometimes	Often	Often	42	Never	Often	Never	Never	Rarely	Rarely	Rarely	Rarely	Never	Rarely	18	Never	Rarely	Never	Never	Rarely	Never	Never
14	13-15	Female	1	Janajati	2	Buddhist	0	Married and living together	0	Primary level	0	Primary level	1	Private	1	Extended	0	2.45	0		Always	Always	Sometimes	Always	Rarely	Always	Sometimes	Rarely	Often	Sometimes	37	Never	Never	Rarely	Never	Rarely	Rarely	Rarely	Never	Rarely	Sometimes	17	Rarely	Sometimes	Often	Often	Never	Never	Rarely
15	13-15	Male	0	Janajati	2	Hindu	1	Married and living together	0	University level	1	University level	0	Private	1	Nuclear	1	2.85	0		Always	Often	Often	Always	Always	Always	Often	Sometimes	Always	Often	44	Sometimes	Often	Rarely	Rarely	Rarely	Sometimes	Sometimes	Rarely	Often	Always	30	Rarely	Rarely	Never	Rarely	Rarely	Rarely	Rarely
14	13-15	Male	0	Brahmin/Chhetri	1	Hindu	1	Married and living together	0	Secondary Level	1	Higher secondary level	0	Public	0	Extended	0	2.86	0		Always	Sometimes	Often	Always	Often	Always	Often	Often	Often	Often	42	Often	Often	Never	Never	Never	Always	Never	Never	Sometimes	Always	26	Never	Never	Never	Never	Never	Never	Always
16	16-18	Female	1	Brahmin/Chhetri	1	Hindu	1	Married and living together	0	Can read and write (no formal education)	0	Can read and write (no formal education)	1	Public	0	Nuclear	1	2.78	0		Always	Often	Often	Always	Always	Always	Often	Often	Often	Often	44	Sometimes	Always	Rarely	Never	Sometimes	Sometimes	Sometimes	Sometimes	Often	Rarely	29	Sometimes	Rarely	Rarely	Never	Never	Rarely	Never
15	13-15	Female	1	Janajati	2	Hindu	1	Married and living together	0	Cannot read and write	0	Can read and write (no formal education)	1	Public	0	Nuclear	1	2.13	1		Always	Always	Always	Always	Always	Always	Always	Often	Always	Always	49	Sometimes	Sometimes	Never	Never	Never	Never	Never	Never	Never	Never	14	Often	Often	Often	Sometimes	Never	Never	Never
15	13-15	Female	1	Dalit	3	Hindu	1	Married and living together	0	Can read and write (no formal education)	0	Can read and write (no formal education)	1	Public	0	Joint	0	2.63	0		Always	Often	Sometimes	Often	Rarely	Always	Rarely	Sometimes	Often	Rarely	34	Sometimes	Often	Often	Never	Never	Rarely	Sometimes	Rarely	Never	Sometimes	24	Never	Rarely	Rarely	Sometimes	Never	Rarely	Sometimes
14	13-15	Female	1	Brahmin/Chhetri	1	Hindu	1	Married and living together	0	University level	1	University level	0	Private	1	Nuclear	1	3.25	0		Always	Rarely	Sometimes	Rarely	Always	Always	Rarely	Rarely	Always	Always	36	Sometimes	Always	Rarely	Never	Rarely	Often	Always	Often	Always	Often	35	Never	Never	Never	Rarely	Never	Never	Rarely
13	13-15	Female	1	Janajati	2	Hindu	1	Married and living together	0	Can read and write (no formal education)	0	University level	0	Private	1	Joint	0	2.91	0		Always	Often	Always	Often	Rarely	Always	Sometimes	Sometimes	Always	Always	41	Rarely	Rarely	Never	Never	Never	Never	Rarely	Rarely	Never	Rarely	15	Never	Never	Never	Rarely	Never	Never	Never
16	16-18	Male	0	Brahmin/Chhetri	1	Hindu	1	Married and living together	0	Cannot read and write	0	Cannot read and write	1	Private	1	Nuclear	1	2.72	0		Always	Sometimes	Never	Rarely	Sometimes	Always	Always	Always	Always	Rarely	36	Never	Always	Rarely	Sometimes	Always	Sometimes	Always	Always	Always	Sometimes	37	Sometimes	Never	Sometimes	Never	Rarely	Sometimes	Rarely
16	16-18	Male	0	Madhesi	3	Hindu	1	Married and living together	0	Can read and write (no formal education)	0	Primary level	1	Public	0	Extended	0	2.46	0		Always	Always	Always	Always	Always	Always	Often	Often	Always	Often	47	Never	Often	Never	Never	Never	Never	Sometimes	Rarely	Rarely	Rarely	18	Never	Never	Never	Often	Never	Never	Never
16	16-18	Female	1	Janajati	2	Hindu	1	Married and living together	0	Secondary Level	1	Secondary Level	0	Private	1	Nuclear	1	3.36	0		Always	Sometimes	Rarely	Sometimes	Sometimes	Always	Rarely	Rarely	Sometimes	Often	32	Sometimes	Often	Sometimes	Never	Often	Sometimes	Often	Always	Sometimes	Often	34	Rarely	Never	Never	Rarely	Sometimes	Never	Never
15	13-15	Male	0	Janajati	2	Buddhist	0	Married and living together	0	Secondary Level	1	Secondary Level	0	Private	1	Extended	0	2.93	0		Always	Often	Often	Always	Always	Always	Always	Often	Often	Always	46	Sometimes	Rarely	Never	Never	Rarely	Sometimes	Rarely	Sometimes	Never	Often	22	Never	Rarely	Never	Sometimes	Never	Never	Rarely
16	16-18	Male	0	Janajati	2	Hindu	1	Married and living together	0	Higher secondary level	1	University level	0	Private	1	Joint	0	2.8	0		Always	Sometimes	Often	Sometimes	Often	Always	Often	Sometimes	Sometimes	Often	38	Sometimes	Never	Rarely	Never	Rarely	Often	Often	Sometimes	Rarely	Rarely	24	Rarely	Never	Sometimes	Rarely	Never	Rarely	Never
15	13-15	Female	1	Janajati	2	Hindu	1	Married and living together	0	Cannot read and write	0	Primary level	1	Public	0	Nuclear	1	2.23	1		Always	Always	Sometimes	Often	Always	Always	Sometimes	Often	Always	Always	44	Rarely	Always	Sometimes	Rarely	Sometimes	Sometimes	Rarely	Sometimes	Often	Sometimes	30	Never	Never	Never	Never	Never	Never	Never
18	16-18	Male	0	Janajati	2	Hindu	1	Married but not living together	0	Cannot read and write	0	Can read and write (no formal education)	1	Public	0	Nuclear	1	2.57	0		Sometimes	Rarely	Never	Never	Never	Always	Never	Sometimes	Always	Never	23	Sometimes	Sometimes	Never	Sometimes	Sometimes	Sometimes	Sometimes	Always	Sometimes	Always	32	Never	Sometimes	Often	Sometimes	Always	Sometimes	Sometimes
14	13-15	Female	1	Janajati	2	Hindu	1	Married and living together	0	Primary level	0	Primary level	1	Private	1	Joint	0	2.91	0		Always	Always	Sometimes	Rarely	Often	Always	Sometimes	Sometimes	Often	Often	38	Always	Never	Never	Never	Rarely	Never	Always	Rarely	Rarely	Rarely	22	Sometimes	Sometimes	Often	Often	Never	Never	Sometimes
15	13-15	Male	0	Brahmin/Chhetri	1	Hindu	1	Married and living together	0	Higher secondary level	1	Higher secondary level	0	Public	0	Extended	0	2.7	0		Rarely	Often	Rarely	Often	Rarely	Always	Rarely	Rarely	Rarely	Never	26	Rarely	Rarely	Never	Often	Rarely	Sometimes	Often	Sometimes	Rarely	Never	24	Rarely	Sometimes	Rarely	Sometimes	Sometimes	Rarely	Rarely
13	13-15	Female	1	Brahmin/Chhetri	1	Hindu	1	Married and living together	0	University level	1	University level	0	Public	0	Nuclear	1	3.25	0		Always	Always	Often	Often	Often	Always	Sometimes	Often	Always	Always	44	Never	Often	Never	Never	Often	Rarely	Often	Never	Always	Never	24	Rarely	Never	Sometimes	Never	Never	Never	Never
15	13-15	Female	1	Janajati	2	Hindu	1	Married and living together	0	Higher secondary level	1	University level	0	Private	1	Joint	0	3.29	0		Always	Always	Often	Always	Rarely	Always	Often	Rarely	Often	Always	41	Often	Sometimes	Never	Never	Never	Rarely	Rarely	Rarely	Never	Never	18	Never	Never	Sometimes	Rarely	Never	Never	Never
16	16-18	Male	0	Janajati	2	Others	0	Married and living together	0	Cannot read and write	0	Can read and write (no formal education)	1	Public	0	Nuclear	1	2.6	0		Sometimes	Often	Sometimes	Sometimes	Often	Often	Often	Sometimes	Often	Sometimes	35	Never	Never	Never	Always	Never	Sometimes	Never	Sometimes	Never	Rarely	19	Sometimes	Rarely	Never	Never	Never	Rarely	Sometimes
14	13-15	Female	1	Janajati	2	Hindu	1	Married and living together	0	University level	1	University level	0	Private	1	Nuclear	1	2.72	0		Always	Often	Always	Often	Always	Often	Often	Often	Often	Often	43	Sometimes	Sometimes	Never	Never	Never	Sometimes	Sometimes	Often	Rarely	Rarely	23	Rarely	Never	Rarely	Sometimes	Never	Never	Rarely
16	16-18	Male	0	Brahmin/Chhetri	1	Hindu	1	Married and living together	0	Higher secondary level	1	Higher secondary level	0	Private	1	Nuclear	1	2.54	0		Always	Often	Sometimes	Often	Rarely	Sometimes	Always	Sometimes	Often	Rarely	35	Sometimes	Always	Never	Sometimes	Never	Rarely	Sometimes	Rarely	Rarely	Never	23	Sometimes	Never	Never	Rarely	Never	Never	Rarely
17	16-18	Male	0	Janajati	2	Hindu	1	Married and living together	0	Primary level	0	Secondary Level	0	Public	0	Joint	0	2	1		Always	Always	Always	Always	Always	Always	Always	Always	Always	Always	50	Always	Never	Never	Never	Never	Never	Never	Always	Always	Always	26	Sometimes	Never	Never	Never	Never	Never	Never
15	13-15	Male	0	Brahmin/Chhetri	1	Hindu	1	Married and living together	0	Cannot read and write	0	Can read and write (no formal education)	1	Public	0	Nuclear	1	2	1		Often	Often	Rarely	Sometimes	Sometimes	Always	Often	Sometimes	Sometimes	Never	32	Rarely	Sometimes	Never	Rarely	Never	Sometimes	Rarely	Sometimes	Rarely	Often	23	Often	Sometimes	Sometimes	Never	Never	Never	Rarely
15	13-15	Female	1	Janajati	2	Buddhist	0	Married but not living together	0	Can read and write (no formal education)	0	Can read and write (no formal education)	1	Private	1	Nuclear	1				Always	Sometimes	Rarely	Sometimes	Sometimes	Always	Often	Never	Always	Sometimes	34	Always	Sometimes	Sometimes	Often	Sometimes	Rarely	Never	Often	Never	Never	27	Rarely	Never	Never	Sometimes	Never	Never	Rarely
14	13-15	Female	1	Janajati	2	Buddhist	0	Married and living together	0	Can read and write (no formal education)	0	Higher secondary level	0	Private	1	Nuclear	1	2.93	0		Sometimes	Never	Rarely	Never	Often	Rarely	Rarely	Rarely	Rarely	Never	20	Never	Always	Rarely	Sometimes	Often	Never	Never	Often	Never	Never	23	Sometimes	Rarely	Never	Never	Rarely	Never	Sometimes
14	13-15	Female	1	Brahmin/Chhetri	1	Hindu	1	Married but not living together	0	Secondary Level	1	Higher secondary level	0	Public	0	Nuclear	1	2.72	0		Often	Rarely	Sometimes	Always	Often	Always	Sometimes	Rarely	Often	Rarely	34	Sometimes	Always	Sometimes	Rarely	Sometimes	Rarely	Sometimes	Often	Never	Often	30	Sometimes	Rarely	Never	Never	Never	Never	Rarely
15	13-15	Female	1	Dalit	3	Hindu	1	Married and living together	0	Can read and write (no formal education)	0	Primary level	1	Public	0	Joint	0	2.29	1		Sometimes	Sometimes	Rarely	Rarely	Sometimes	Rarely	Never	Never	Never	Never	19	Rarely	Always	Often	Often	Always	Sometimes	Often	Always	Often	Sometimes	39	Often	Often	Sometimes	Often	Always	Rarely	Often
18	16-18	Male	0	Brahmin/Chhetri	1	Hindu	1	Married and living together	0	University level	1	University level	0	Private	1	Nuclear	1	3.75	0		Always	Often	Sometimes	Never	Often	Always	Rarely	Rarely	Rarely	Rarely	30	Always	Always	Sometimes	Rarely	Often	Sometimes	Often	Always	Rarely	Never	34	Sometimes	Sometimes	Rarely	Often	Never	Sometimes	Rarely
14	13-15	Female	1	Janajati	2	Hindu	1	Married and living together	0	Higher secondary level	1	Higher secondary level	0	Private	1	Joint	0	3.13	0		Always	Always	Always	Always	Often	Always	Always	Sometimes	Always	Often	46	Rarely	Never	Never	Never	Never	Never	Never	Never	Never	Never	11	Never	Never	Never	Never	Never	Never	Never
15	13-15	Female	1	Brahmin/Chhetri	1	Hindu	1	Married and living together	0	Can read and write (no formal education)	0	Primary level	1	Public	0	Nuclear	1	3.73	0		Often	Often	Always	Always	Always	Always	Sometimes	Often	Always	Often	44	Rarely	Often	Never	Never	Rarely	Never	Sometimes	Often	Rarely	Often	24	Never	Never	Never	Never	Never	Never	Never
15	13-15	Male	0	Janajati	2	Hindu	1	Married and living together	0	Higher secondary level	1	Can read and write (no formal education)	1	Private	1	Nuclear	1	2.08	1		Always	Never	Sometimes	Sometimes	Never	Always	Sometimes	Sometimes	Always	Often	33	Always	Always	Always	Often	Often	Rarely	Often	Often	Never	Sometimes	37	Never	Often	Sometimes	Sometimes	Always	Never	Never
15	13-15	Female	1	Janajati	2	Buddhist	0	Married but not living together	0	Secondary Level	1	Can read and write (no formal education)	1	Public	0	Nuclear	1	2.56	0		Often	Never	Rarely	Sometimes	Often	Sometimes	Often	Rarely	Rarely	Rarely	27	Always	Always	Sometimes	Often	Always	Often	Often	Always	Rarely	Rarely	39	Often	Often	Often	Sometimes	Sometimes	Sometimes	Always
14	13-15	Female	1	Janajati	2	Buddhist	0	Married but not living together	0	Primary level	0	Can read and write (no formal education)	1	Private	1	Nuclear	1	2.65	0		Always	Always	Often	Sometimes	Often	Always	Sometimes	Sometimes	Often	Often	40	Never	Never	Never	Never	Never	Never	Never	Sometimes	Sometimes	Never	14	Sometimes	Sometimes	Often	Often	Never	Always	Rarely
[truncated: 17 more columns]
